# Supplementary material for: Biological and Environmental Influences on Parturition Date and Birth Mass of a Seasonal Breeder
Source: PLoS One. 2015 Apr 17;10(4):e0124431. doi: 10.1371/journal.pone.0124431 (PMC4401666; doi:10.1371/journal.pone.0124431)
Supplement: S1 Table — (XLSX) [file pone.0124431.s001.xlsx]

## Sheet: Sheet1
Table S1. Biological and enviornmental factors used as predictor variables in analyses on parturition date and birth mass.
ID	MaternalAge	JulianBirthDate	BirthMass	BirthYear	LitType(Julian birth date analysis)	LitType(birth mass analysis)	StudyProgram	SepPrecip	OctPrecip	NovPrecip	DecPrecip	AprPrecip	MayPrecip	JunPrecip	Oct–DecPrecip	Oct-JunPrecip	Apr-JunPrecip	SepTemp	OctTemp	NovTemp	DecTemp	AprTemp	MayTemp	JunTemp	Oct-DecTemp	Oct-JunTemp	Apr-JunTemp
1431	9	179	2.72	1979	F	F1	program1	14.72	1.92	9.32	3.94	10.69	6.24	15.03	15.18	76.52	31.96	27.7	24.8	18.6	14	24.1	25.6	29	19.1	22.5	26.2
1261	13	161	2.49	1986	Mix	FMix	program1	15.18	14.9	10.72	2.16	5.44	18.39	12.31	27.78	70.14	36.14	30.3	24.5	20.6	14.6	26.1	26.5	30	19.9	25.3	27.5
1261	13	161	2.95	1986	Mix	MMix	program1	15.18	14.9	10.72	2.16	5.44	18.39	12.31	27.78	70.14	36.14	30.3	24.5	20.6	14.6	26.1	26.5	30	19.9	25.3	27.5
1261	8	163	2.49	1981	Mix	FMix	program1	24.02	7.97	7.6	1.39	8.03	6.66	26.39	16.96	78.39	41.08	30.3	24.7	18.5	16.3	25.1	27.6	29.6	19.8	24	27.4
1261	8	163	4.31	1981	Mix	MMix	program1	24.02	7.97	7.6	1.39	8.03	6.66	26.39	16.96	78.39	41.08	30.3	24.7	18.5	16.3	25.1	27.6	29.6	19.8	24	27.4
1261	5	167	2.72	1978	FF	F2	program1	1.67	9.98	7.16	1.19	3.04	9.07	14.57	18.33	52.66	26.68	33.6	26.8	21.4	18	26.2	29.3	31.6	22.1	24.5	29
1261	5	167	2.27	1978	FF	F2	program1	1.67	9.98	7.16	1.19	3.04	9.07	14.57	18.33	52.66	26.68	33.6	26.8	21.4	18	26.2	29.3	31.6	22.1	24.5	29
1261	11	167	2.72	1984	MM	M2	program1	4.3	8.11	7.41	0.34	1.3	6.68	2.17	15.86	32.06	10.15	30.5	26.4	22.1	11.3	27.8	30.4	32.1	19.9	25.5	30.1
1261	11	167	2.72	1984	MM	M2	program1	4.3	8.11	7.41	0.34	1.3	6.68	2.17	15.86	32.06	10.15	30.5	26.4	22.1	11.3	27.8	30.4	32.1	19.9	25.5	30.1
1261	6	170	2.49	1979	Mix	FMix	program1	14.72	1.92	9.32	3.94	10.69	6.24	15.03	15.18	76.52	31.96	27.7	24.8	18.6	14	24.1	25.6	29	19.1	22.5	26.2
1261	6	170	2.49	1979	Mix	MMix	program1	14.72	1.92	9.32	3.94	10.69	6.24	15.03	15.18	76.52	31.96	27.7	24.8	18.6	14	24.1	25.6	29	19.1	22.5	26.2
1261	9	175	2.72	1982	FF	F2	program1	9.59	23.17	1.63	0.78	3.05	12.97	4.2	25.58	53.16	20.22	30.1	25.2	22.8	16.7	24.2	26.4	31.1	21.6	24.9	27.2
1261	9	175	2.72	1982	FF	F2	program1	9.59	23.17	1.63	0.78	3.05	12.97	4.2	25.58	53.16	20.22	30.1	25.2	22.8	16.7	24.2	26.4	31.1	21.6	24.9	27.2
1261	4	181	2.27	1977	FF	F2	program1	18.16	8.89	3.46	4.98	18.11	5.15	6.55	17.33	56.85	29.81	29.1	20.9	16.3	14.6	23.5	26.1	31.1	17.3	22.8	26.9
1261	4	181	2.27	1977	FF	F2	program1	18.16	8.89	3.46	4.98	18.11	5.15	6.55	17.33	56.85	29.81	29.1	20.9	16.3	14.6	23.5	26.1	31.1	17.3	22.8	26.9
1261	7	200	2.95	1980	M	M1	program1	1.66	2.94	4.98	7.46	4.14	9.01	0.13	15.38	39.12	13.28	29.8	29	18.3	16.6	24.6	27.9	33.4	21.3	25.4	28.6
1442	4	181	3.4	1979	Mix	FMix	program2	14.72	1.92	9.32	3.94	10.69	6.24	15.03	15.18	76.52	31.96	27.7	24.8	18.6	14	24.1	25.6	29	19.1	22.5	26.2
1442	4	181	3.4	1979	Mix	MMix	program2	14.72	1.92	9.32	3.94	10.69	6.24	15.03	15.18	76.52	31.96	27.7	24.8	18.6	14	24.1	25.6	29	19.1	22.5	26.2
1470	3	189	2.95	1978	M	M1	program2	1.67	9.98	7.16	1.19	3.04	9.07	14.57	18.33	52.66	26.68	33.6	26.8	21.4	18	26.2	29.3	31.6	22.1	24.5	29
1470	2	195	2.27	1977	M	M1	program2	18.16	8.89	3.46	4.98	18.11	5.15	6.55	17.33	56.85	29.81	29.1	20.9	16.3	14.6	23.5	26.1	31.1	17.3	22.8	26.9
1470	4	200	3.86	1979	M	M1	program2	14.72	1.92	9.32	3.94	10.69	6.24	15.03	15.18	76.52	31.96	27.7	24.8	18.6	14	24.1	25.6	29	19.1	22.5	26.2
1460	4	185	3.18	1979	Mix	FMix	program2	14.72	1.92	9.32	3.94	10.69	6.24	15.03	15.18	76.52	31.96	27.7	24.8	18.6	14	24.1	25.6	29	19.1	22.5	26.2
1460	4	185	3.4	1979	Mix	MMix	program2	14.72	1.92	9.32	3.94	10.69	6.24	15.03	15.18	76.52	31.96	27.7	24.8	18.6	14	24.1	25.6	29	19.1	22.5	26.2
1371	3	170	2.72	1978	F	F1	program2	1.67	9.98	7.16	1.19	3.04	9.07	14.57	18.33	52.66	26.68	33.6	26.8	21.4	18	26.2	29.3	31.6	22.1	24.5	29
1371	2	195	3.63	1977	F	F1	program2	18.16	8.89	3.46	4.98	18.11	5.15	6.55	17.33	56.85	29.81	29.1	20.9	16.3	14.6	23.5	26.1	31.1	17.3	22.8	26.9
1371	4	208	3.18	1979	Mix	FMix	program2	14.72	1.92	9.32	3.94	10.69	6.24	15.03	15.18	76.52	31.96	27.7	24.8	18.6	14	24.1	25.6	29	19.1	22.5	26.2
1371	4	208	2.04	1979	Mix	MMix	program2	14.72	1.92	9.32	3.94	10.69	6.24	15.03	15.18	76.52	31.96	27.7	24.8	18.6	14	24.1	25.6	29	19.1	22.5	26.2
1198	4	155	2.72	1979	M	M1	program2	14.72	1.92	9.32	3.94	10.69	6.24	15.03	15.18	76.52	31.96	27.7	24.8	18.6	14	24.1	25.6	29	19.1	22.5	26.2
1198	2	164	2.27	1977	M	M1	program2	18.16	8.89	3.46	4.98	18.11	5.15	6.55	17.33	56.85	29.81	29.1	20.9	16.3	14.6	23.5	26.1	31.1	17.3	22.8	26.9
1198	3	188	3.54	1978	F	F1	program2	1.67	9.98	7.16	1.19	3.04	9.07	14.57	18.33	52.66	26.68	33.6	26.8	21.4	18	26.2	29.3	31.6	22.1	24.5	29
1237	3	159	2.27	1978	Mix	FMix	program2	1.67	9.98	7.16	1.19	3.04	9.07	14.57	18.33	52.66	26.68	33.6	26.8	21.4	18	26.2	29.3	31.6	22.1	24.5	29
1237	3	159	2.49	1978	Mix	MMix	program2	1.67	9.98	7.16	1.19	3.04	9.07	14.57	18.33	52.66	26.68	33.6	26.8	21.4	18	26.2	29.3	31.6	22.1	24.5	29
1237	2	175	1.81	1977	FF	F2	program2	18.16	8.89	3.46	4.98	18.11	5.15	6.55	17.33	56.85	29.81	29.1	20.9	16.3	14.6	23.5	26.1	31.1	17.3	22.8	26.9
1237	2	175	1.81	1977	FF	F2	program2	18.16	8.89	3.46	4.98	18.11	5.15	6.55	17.33	56.85	29.81	29.1	20.9	16.3	14.6	23.5	26.1	31.1	17.3	22.8	26.9
1372	3	170	2.27	1978	M	M1	program2	1.67	9.98	7.16	1.19	3.04	9.07	14.57	18.33	52.66	26.68	33.6	26.8	21.4	18	26.2	29.3	31.6	22.1	24.5	29
1372	2	183	2.27	1977	Mix	FMix	program2	18.16	8.89	3.46	4.98	18.11	5.15	6.55	17.33	56.85	29.81	29.1	20.9	16.3	14.6	23.5	26.1	31.1	17.3	22.8	26.9
1372	2	183	2.27	1977	Mix	MMix	program2	18.16	8.89	3.46	4.98	18.11	5.15	6.55	17.33	56.85	29.81	29.1	20.9	16.3	14.6	23.5	26.1	31.1	17.3	22.8	26.9
1372	4	244	2.72	1979	FF	F2	program2	14.72	1.92	9.32	3.94	10.69	6.24	15.03	15.18	76.52	31.96	27.7	24.8	18.6	14	24.1	25.6	29	19.1	22.5	26.2
1372	4	250	2.27	1979	FF	F2	program2	14.72	1.92	9.32	3.94	10.69	6.24	15.03	15.18	76.52	31.96	27.7	24.8	18.6	14	24.1	25.6	29	19.1	22.5	26.2
1373	4	170	2.72	1979	Mix	FMix	program2	14.72	1.92	9.32	3.94	10.69	6.24	15.03	15.18	76.52	31.96	27.7	24.8	18.6	14	24.1	25.6	29	19.1	22.5	26.2
1373	4	170	2.95	1979	Mix	MMix	program2	14.72	1.92	9.32	3.94	10.69	6.24	15.03	15.18	76.52	31.96	27.7	24.8	18.6	14	24.1	25.6	29	19.1	22.5	26.2
1428	2	178	2.27	1977	M	M1	program2	18.16	8.89	3.46	4.98	18.11	5.15	6.55	17.33	56.85	29.81	29.1	20.9	16.3	14.6	23.5	26.1	31.1	17.3	22.8	26.9
1428	3	181	2.27	1978	F	F1	program2	1.67	9.98	7.16	1.19	3.04	9.07	14.57	18.33	52.66	26.68	33.6	26.8	21.4	18	26.2	29.3	31.6	22.1	24.5	29
1428	4	213	2.72	1979	M	M1	program2	14.72	1.92	9.32	3.94	10.69	6.24	15.03	15.18	76.52	31.96	27.7	24.8	18.6	14	24.1	25.6	29	19.1	22.5	26.2
1188	4	154	2.4	1979	Mix	FMix	program2	14.72	1.92	9.32	3.94	10.69	6.24	15.03	15.18	76.52	31.96	27.7	24.8	18.6	14	24.1	25.6	29	19.1	22.5	26.2
1188	4	154	2.04	1979	Mix	MMix	program2	14.72	1.92	9.32	3.94	10.69	6.24	15.03	15.18	76.52	31.96	27.7	24.8	18.6	14	24.1	25.6	29	19.1	22.5	26.2
1188	3	161	2.49	1978	MM	M2	program2	1.67	9.98	7.16	1.19	3.04	9.07	14.57	18.33	52.66	26.68	33.6	26.8	21.4	18	26.2	29.3	31.6	22.1	24.5	29
1188	3	161	2.49	1978	MM	M2	program2	1.67	9.98	7.16	1.19	3.04	9.07	14.57	18.33	52.66	26.68	33.6	26.8	21.4	18	26.2	29.3	31.6	22.1	24.5	29
1188	2	164	2.27	1977	M	M1	program2	18.16	8.89	3.46	4.98	18.11	5.15	6.55	17.33	56.85	29.81	29.1	20.9	16.3	14.6	23.5	26.1	31.1	17.3	22.8	26.9
1298	4	164	1.81	1979	M	M1	program2	14.72	1.92	9.32	3.94	10.69	6.24	15.03	15.18	76.52	31.96	27.7	24.8	18.6	14	24.1	25.6	29	19.1	22.5	26.2
1298	3	170	2.27	1978	F	F1	program2	1.67	9.98	7.16	1.19	3.04	9.07	14.57	18.33	52.66	26.68	33.6	26.8	21.4	18	26.2	29.3	31.6	22.1	24.5	29
1298	2	179	2.27	1977	Mix	FMix	program2	18.16	8.89	3.46	4.98	18.11	5.15	6.55	17.33	56.85	29.81	29.1	20.9	16.3	14.6	23.5	26.1	31.1	17.3	22.8	26.9
1298	2	179	2.04	1977	Mix	MMix	program2	18.16	8.89	3.46	4.98	18.11	5.15	6.55	17.33	56.85	29.81	29.1	20.9	16.3	14.6	23.5	26.1	31.1	17.3	22.8	26.9
1483	4	194	3.4	1979	MM	M2	program2	14.72	1.92	9.32	3.94	10.69	6.24	15.03	15.18	76.52	31.96	27.7	24.8	18.6	14	24.1	25.6	29	19.1	22.5	26.2
1483	4	194	3.18	1979	MM	M2	program2	14.72	1.92	9.32	3.94	10.69	6.24	15.03	15.18	76.52	31.96	27.7	24.8	18.6	14	24.1	25.6	29	19.1	22.5	26.2
1483	2	195	2.72	1977	Mix	FMix	program2	18.16	8.89	3.46	4.98	18.11	5.15	6.55	17.33	56.85	29.81	29.1	20.9	16.3	14.6	23.5	26.1	31.1	17.3	22.8	26.9
1483	2	195	2.27	1977	Mix	MMix	program2	18.16	8.89	3.46	4.98	18.11	5.15	6.55	17.33	56.85	29.81	29.1	20.9	16.3	14.6	23.5	26.1	31.1	17.3	22.8	26.9
1222	4	158	3.18	1979	FF	F2	program2	14.72	1.92	9.32	3.94	10.69	6.24	15.03	15.18	76.52	31.96	27.7	24.8	18.6	14	24.1	25.6	29	19.1	22.5	26.2
1222	4	158	1.95	1979	FF	F2	program2	14.72	1.92	9.32	3.94	10.69	6.24	15.03	15.18	76.52	31.96	27.7	24.8	18.6	14	24.1	25.6	29	19.1	22.5	26.2
1222	3	162	3.31	1978	M	M1	program2	1.67	9.98	7.16	1.19	3.04	9.07	14.57	18.33	52.66	26.68	33.6	26.8	21.4	18	26.2	29.3	31.6	22.1	24.5	29
1461	2	186	2.72	1977	M	M1	program2	18.16	8.89	3.46	4.98	18.11	5.15	6.55	17.33	56.85	29.81	29.1	20.9	16.3	14.6	23.5	26.1	31.1	17.3	22.8	26.9
1461	4	187	3.18	1979	Mix	FMix	program2	14.72	1.92	9.32	3.94	10.69	6.24	15.03	15.18	76.52	31.96	27.7	24.8	18.6	14	24.1	25.6	29	19.1	22.5	26.2
1461	4	187	2.72	1979	Mix	MMix	program2	14.72	1.92	9.32	3.94	10.69	6.24	15.03	15.18	76.52	31.96	27.7	24.8	18.6	14	24.1	25.6	29	19.1	22.5	26.2
1393	3	173	2.72	1978	F	F1	program2	1.67	9.98	7.16	1.19	3.04	9.07	14.57	18.33	52.66	26.68	33.6	26.8	21.4	18	26.2	29.3	31.6	22.1	24.5	29
1432	4	179	2.49	1979	Mix	FMix	program2	14.72	1.92	9.32	3.94	10.69	6.24	15.03	15.18	76.52	31.96	27.7	24.8	18.6	14	24.1	25.6	29	19.1	22.5	26.2
1432	4	179	2.72	1979	Mix	MMix	program2	14.72	1.92	9.32	3.94	10.69	6.24	15.03	15.18	76.52	31.96	27.7	24.8	18.6	14	24.1	25.6	29	19.1	22.5	26.2
1432	2	188	2.27	1977	MM	M2	program2	18.16	8.89	3.46	4.98	18.11	5.15	6.55	17.33	56.85	29.81	29.1	20.9	16.3	14.6	23.5	26.1	31.1	17.3	22.8	26.9
1432	2	188	2.18	1977	MM	M2	program2	18.16	8.89	3.46	4.98	18.11	5.15	6.55	17.33	56.85	29.81	29.1	20.9	16.3	14.6	23.5	26.1	31.1	17.3	22.8	26.9
1097	2	141	2.95	1978	MM	M2	program1	1.67	9.98	7.16	1.19	3.04	9.07	14.57	18.33	52.66	26.68	33.6	26.8	21.4	18	26.2	29.3	31.6	22.1	24.5	29
1097	2	141	3.18	1978	MM	M2	program1	1.67	9.98	7.16	1.19	3.04	9.07	14.57	18.33	52.66	26.68	33.6	26.8	21.4	18	26.2	29.3	31.6	22.1	24.5	29
1097	4	145	2.49	1980	Mix	FMix	program1	1.66	2.94	4.98	7.46	4.14	9.01	0.13	15.38	39.12	13.28	29.8	29	18.3	16.6	24.6	27.9	33.4	21.3	25.4	28.6
1097	4	145	2.95	1980	Mix	MMix	program1	1.66	2.94	4.98	7.46	4.14	9.01	0.13	15.38	39.12	13.28	29.8	29	18.3	16.6	24.6	27.9	33.4	21.3	25.4	28.6
1097	3	146	1.81	1979	Mix	FMix	program1	14.72	1.92	9.32	3.94	10.69	6.24	15.03	15.18	76.52	31.96	27.7	24.8	18.6	14	24.1	25.6	29	19.1	22.5	26.2
1097	3	146	3.08	1979	Mix	MMix	program1	14.72	1.92	9.32	3.94	10.69	6.24	15.03	15.18	76.52	31.96	27.7	24.8	18.6	14	24.1	25.6	29	19.1	22.5	26.2
1403	2	174	1.59	1978	Mix	FMix	program2	1.67	9.98	7.16	1.19	3.04	9.07	14.57	18.33	52.66	26.68	33.6	26.8	21.4	18	26.2	29.3	31.6	22.1	24.5	29
1403	2	174	1.81	1978	Mix	MMix	program2	1.67	9.98	7.16	1.19	3.04	9.07	14.57	18.33	52.66	26.68	33.6	26.8	21.4	18	26.2	29.3	31.6	22.1	24.5	29
1403	3	244	2.72	1979	Mix	FMix	program2	14.72	1.92	9.32	3.94	10.69	6.24	15.03	15.18	76.52	31.96	27.7	24.8	18.6	14	24.1	25.6	29	19.1	22.5	26.2
1403	3	244	2.72	1979	Mix	MMix	program2	14.72	1.92	9.32	3.94	10.69	6.24	15.03	15.18	76.52	31.96	27.7	24.8	18.6	14	24.1	25.6	29	19.1	22.5	26.2
1336	2	167	2.63	1978	MM	M2	program2	1.67	9.98	7.16	1.19	3.04	9.07	14.57	18.33	52.66	26.68	33.6	26.8	21.4	18	26.2	29.3	31.6	22.1	24.5	29
1336	2	167	2.49	1978	MM	M2	program2	1.67	9.98	7.16	1.19	3.04	9.07	14.57	18.33	52.66	26.68	33.6	26.8	21.4	18	26.2	29.3	31.6	22.1	24.5	29
1274	12	162	2.72	1988	Mix	F2	program1	4.01	1.04	7.97	5.46	3.29	16.76	11.19	14.47	50.45	31.24	29.7	26.1	19.7	16.7	26.2	27.5	31.1	20.8	24.9	28.3
1274	12	162	3.18	1988	FF	F2	program1	4.01	1.04	7.97	5.46	3.29	16.76	11.19	14.47	50.45	31.24	29.7	26.1	19.7	16.7	26.2	27.5	31.1	20.8	24.9	28.3
1274	2	177	2.95	1978	FF	F2	program2	1.67	9.98	7.16	1.19	3.04	9.07	14.57	18.33	52.66	26.68	33.6	26.8	21.4	18	26.2	29.3	31.6	22.1	24.5	29
1274	2	177	3.31	1978	FF	F2	program2	1.67	9.98	7.16	1.19	3.04	9.07	14.57	18.33	52.66	26.68	33.6	26.8	21.4	18	26.2	29.3	31.6	22.1	24.5	29
1274	3	180	3.18	1979	Mix	FMix	program2	14.72	1.92	9.32	3.94	10.69	6.24	15.03	15.18	76.52	31.96	27.7	24.8	18.6	14	24.1	25.6	29	19.1	22.5	26.2
1274	3	180	2.95	1979	Mix	MMix	program2	14.72	1.92	9.32	3.94	10.69	6.24	15.03	15.18	76.52	31.96	27.7	24.8	18.6	14	24.1	25.6	29	19.1	22.5	26.2
1274	10	180	3.18	1986	Mix	FMix	program1	15.18	14.9	10.72	2.16	5.44	18.39	12.31	27.78	70.14	36.14	30.3	24.5	20.6	14.6	26.1	26.5	30	19.9	25.3	27.5
1274	10	180	3.18	1986	Mix	MMix	program1	15.18	14.9	10.72	2.16	5.44	18.39	12.31	27.78	70.14	36.14	30.3	24.5	20.6	14.6	26.1	26.5	30	19.9	25.3	27.5
1274	6	185	2.95	1982	Mix	FMix	program2	9.59	23.17	1.63	0.78	3.05	12.97	4.2	25.58	53.16	20.22	30.1	25.2	22.8	16.7	24.2	26.4	31.1	21.6	24.9	27.2
1274	6	185	2.95	1982	Mix	MMix	program2	9.59	23.17	1.63	0.78	3.05	12.97	4.2	25.58	53.16	20.22	30.1	25.2	22.8	16.7	24.2	26.4	31.1	21.6	24.9	27.2
1189	2	154	2.27	1978	FF	F2	program2	1.67	9.98	7.16	1.19	3.04	9.07	14.57	18.33	52.66	26.68	33.6	26.8	21.4	18	26.2	29.3	31.6	22.1	24.5	29
1189	2	154	2.04	1978	FF	F2	program2	1.67	9.98	7.16	1.19	3.04	9.07	14.57	18.33	52.66	26.68	33.6	26.8	21.4	18	26.2	29.3	31.6	22.1	24.5	29
1189	3	158	2.27	1979	FF	F2	program2	14.72	1.92	9.32	3.94	10.69	6.24	15.03	15.18	76.52	31.96	27.7	24.8	18.6	14	24.1	25.6	29	19.1	22.5	26.2
1189	3	158	2.27	1979	FF	F2	program2	14.72	1.92	9.32	3.94	10.69	6.24	15.03	15.18	76.52	31.96	27.7	24.8	18.6	14	24.1	25.6	29	19.1	22.5	26.2
1337	3	167	2.27	1979	FF	F2	program2	14.72	1.92	9.32	3.94	10.69	6.24	15.03	15.18	76.52	31.96	27.7	24.8	18.6	14	24.1	25.6	29	19.1	22.5	26.2
1337	3	167	2.63	1979	FF	F2	program2	14.72	1.92	9.32	3.94	10.69	6.24	15.03	15.18	76.52	31.96	27.7	24.8	18.6	14	24.1	25.6	29	19.1	22.5	26.2
1337	2	186	2.86	1978	M	M1	program2	1.67	9.98	7.16	1.19	3.04	9.07	14.57	18.33	52.66	26.68	33.6	26.8	21.4	18	26.2	29.3	31.6	22.1	24.5	29
1338	2	167	2.72	1978	FF	F2	program2	1.67	9.98	7.16	1.19	3.04	9.07	14.57	18.33	52.66	26.68	33.6	26.8	21.4	18	26.2	29.3	31.6	22.1	24.5	29
1338	2	167	2.72	1978	FF	F2	program2	1.67	9.98	7.16	1.19	3.04	9.07	14.57	18.33	52.66	26.68	33.6	26.8	21.4	18	26.2	29.3	31.6	22.1	24.5	29
1338	3	209	2.49	1979	F	F1	program2	14.72	1.92	9.32	3.94	10.69	6.24	15.03	15.18	76.52	31.96	27.7	24.8	18.6	14	24.1	25.6	29	19.1	22.5	26.2
1176	11	153	3.18	1987	F	F1	program1	11.79	19.02	9.1	12.53	1.84	24.15	23.54	40.65	104.49	49.53	30.4	23.6	18.7	13.4	24.4	27.3	29.2	18.6	23.2	27
1176	12	165	2.72	1988	Mix	FMix	program1	4.01	1.04	7.97	5.46	3.29	16.76	11.19	14.47	50.45	31.24	29.7	26.1	19.7	16.7	26.2	27.5	31.1	20.8	24.9	28.3
1176	12	165	2.95	1988	Mix	MMix	program1	4.01	1.04	7.97	5.46	3.29	16.76	11.19	14.47	50.45	31.24	29.7	26.1	19.7	16.7	26.2	27.5	31.1	20.8	24.9	28.3
1176	3	173	2.27	1979	MM	M2	program2	14.72	1.92	9.32	3.94	10.69	6.24	15.03	15.18	76.52	31.96	27.7	24.8	18.6	14	24.1	25.6	29	19.1	22.5	26.2
1176	3	173	2.72	1979	MM	M2	program2	14.72	1.92	9.32	3.94	10.69	6.24	15.03	15.18	76.52	31.96	27.7	24.8	18.6	14	24.1	25.6	29	19.1	22.5	26.2
1176	2	219	4.54	1978	M	M1	program2	1.67	9.98	7.16	1.19	3.04	9.07	14.57	18.33	52.66	26.68	33.6	26.8	21.4	18	26.2	29.3	31.6	22.1	24.5	29
1046	11	129	1.81	1987	F	F1	program1	11.79	19.02	9.1	12.53	1.84	24.15	23.54	40.65	104.49	49.53	30.4	23.6	18.7	13.4	24.4	27.3	29.2	18.6	23.2	27
1046	10	153	2.27	1986	Mix	FMix	program1	15.18	14.9	10.72	2.16	5.44	18.39	12.31	27.78	70.14	36.14	30.3	24.5	20.6	14.6	26.1	26.5	30	19.9	25.3	27.5
1046	10	153	2.49	1986	Mix	MMix	program1	15.18	14.9	10.72	2.16	5.44	18.39	12.31	27.78	70.14	36.14	30.3	24.5	20.6	14.6	26.1	26.5	30	19.9	25.3	27.5
1046	3	160	2.49	1979	MM	M2	program2	14.72	1.92	9.32	3.94	10.69	6.24	15.03	15.18	76.52	31.96	27.7	24.8	18.6	14	24.1	25.6	29	19.1	22.5	26.2
1046	3	160	2.04	1979	MM	M2	program2	14.72	1.92	9.32	3.94	10.69	6.24	15.03	15.18	76.52	31.96	27.7	24.8	18.6	14	24.1	25.6	29	19.1	22.5	26.2
1046	12	160	1.81	1988	FF	F2	program1	4.01	1.04	7.97	5.46	3.29	16.76	11.19	14.47	50.45	31.24	29.7	26.1	19.7	16.7	26.2	27.5	31.1	20.8	24.9	28.3
1046	12	160	2.27	1988	FF	F2	program1	4.01	1.04	7.97	5.46	3.29	16.76	11.19	14.47	50.45	31.24	29.7	26.1	19.7	16.7	26.2	27.5	31.1	20.8	24.9	28.3
1046	4	163	2.49	1980	Mix	FMix	program2	1.66	2.94	4.98	7.46	4.14	9.01	0.13	15.38	39.12	13.28	29.8	29	18.3	16.6	24.6	27.9	33.4	21.3	25.4	28.6
1046	4	163	2.49	1980	Mix	MMix	program2	1.66	2.94	4.98	7.46	4.14	9.01	0.13	15.38	39.12	13.28	29.8	29	18.3	16.6	24.6	27.9	33.4	21.3	25.4	28.6
1046	6	164	2.27	1982	Mix	FMix	program2	9.59	23.17	1.63	0.78	3.05	12.97	4.2	25.58	53.16	20.22	30.1	25.2	22.8	16.7	24.2	26.4	31.1	21.6	24.9	27.2
1046	6	164	2.72	1982	Mix	MMix	program2	9.59	23.17	1.63	0.78	3.05	12.97	4.2	25.58	53.16	20.22	30.1	25.2	22.8	16.7	24.2	26.4	31.1	21.6	24.9	27.2
1046	2	196	2.86	1978	FF	F2	program2	1.67	9.98	7.16	1.19	3.04	9.07	14.57	18.33	52.66	26.68	33.6	26.8	21.4	18	26.2	29.3	31.6	22.1	24.5	29
1046	2	196	2.72	1978	FF	F2	program2	1.67	9.98	7.16	1.19	3.04	9.07	14.57	18.33	52.66	26.68	33.6	26.8	21.4	18	26.2	29.3	31.6	22.1	24.5	29
1223	3	158	2.4	1979	Mix	FMix	program2	14.72	1.92	9.32	3.94	10.69	6.24	15.03	15.18	76.52	31.96	27.7	24.8	18.6	14	24.1	25.6	29	19.1	22.5	26.2
1223	3	158	2.27	1979	Mix	MMix	program2	14.72	1.92	9.32	3.94	10.69	6.24	15.03	15.18	76.52	31.96	27.7	24.8	18.6	14	24.1	25.6	29	19.1	22.5	26.2
1223	2	183	3.08	1978	F	F1	program2	1.67	9.98	7.16	1.19	3.04	9.07	14.57	18.33	52.66	26.68	33.6	26.8	21.4	18	26.2	29.3	31.6	22.1	24.5	29
1443	3	181	2.27	1979	Mix	FMix	program2	14.72	1.92	9.32	3.94	10.69	6.24	15.03	15.18	76.52	31.96	27.7	24.8	18.6	14	24.1	25.6	29	19.1	22.5	26.2
1443	3	181	2.72	1979	Mix	MMix	program2	14.72	1.92	9.32	3.94	10.69	6.24	15.03	15.18	76.52	31.96	27.7	24.8	18.6	14	24.1	25.6	29	19.1	22.5	26.2
1480	3	192	3.4	1979	F	F1	program2	14.72	1.92	9.32	3.94	10.69	6.24	15.03	15.18	76.52	31.96	27.7	24.8	18.6	14	24.1	25.6	29	19.1	22.5	26.2
1480	2	193	2.72	1978	M	M1	program2	1.67	9.98	7.16	1.19	3.04	9.07	14.57	18.33	52.66	26.68	33.6	26.8	21.4	18	26.2	29.3	31.6	22.1	24.5	29
1448	2	182	2.72	1978	F	F1	program2	1.67	9.98	7.16	1.19	3.04	9.07	14.57	18.33	52.66	26.68	33.6	26.8	21.4	18	26.2	29.3	31.6	22.1	24.5	29
1448	3	192	3.4	1979	F	F1	program2	14.72	1.92	9.32	3.94	10.69	6.24	15.03	15.18	76.52	31.96	27.7	24.8	18.6	14	24.1	25.6	29	19.1	22.5	26.2
1490	2	197	2.72	1978	F	F1	program2	1.67	9.98	7.16	1.19	3.04	9.07	14.57	18.33	52.66	26.68	33.6	26.8	21.4	18	26.2	29.3	31.6	22.1	24.5	29
1490	3	209	2.72	1979	M	M1	program2	14.72	1.92	9.32	3.94	10.69	6.24	15.03	15.18	76.52	31.96	27.7	24.8	18.6	14	24.1	25.6	29	19.1	22.5	26.2
1394	2	173	2.72	1978	MM	M2	program2	1.67	9.98	7.16	1.19	3.04	9.07	14.57	18.33	52.66	26.68	33.6	26.8	21.4	18	26.2	29.3	31.6	22.1	24.5	29
1394	2	173	2.49	1978	MM	M2	program2	1.67	9.98	7.16	1.19	3.04	9.07	14.57	18.33	52.66	26.68	33.6	26.8	21.4	18	26.2	29.3	31.6	22.1	24.5	29
1394	3	174	2.49	1979	FF	F2	program2	14.72	1.92	9.32	3.94	10.69	6.24	15.03	15.18	76.52	31.96	27.7	24.8	18.6	14	24.1	25.6	29	19.1	22.5	26.2
1394	3	174	2.49	1979	FF	F2	program2	14.72	1.92	9.32	3.94	10.69	6.24	15.03	15.18	76.52	31.96	27.7	24.8	18.6	14	24.1	25.6	29	19.1	22.5	26.2
1502	3	214	3.63	1979	MM	M2	program2	14.72	1.92	9.32	3.94	10.69	6.24	15.03	15.18	76.52	31.96	27.7	24.8	18.6	14	24.1	25.6	29	19.1	22.5	26.2
1502	3	214	3.4	1979	MM	M2	program2	14.72	1.92	9.32	3.94	10.69	6.24	15.03	15.18	76.52	31.96	27.7	24.8	18.6	14	24.1	25.6	29	19.1	22.5	26.2
1374	2	170	2.04	1978	FF	F2	program2	1.67	9.98	7.16	1.19	3.04	9.07	14.57	18.33	52.66	26.68	33.6	26.8	21.4	18	26.2	29.3	31.6	22.1	24.5	29
1374	2	170	0.68	1978	FF	F2	program2	1.67	9.98	7.16	1.19	3.04	9.07	14.57	18.33	52.66	26.68	33.6	26.8	21.4	18	26.2	29.3	31.6	22.1	24.5	29
1374	3	197	3.18	1979	M	M1	program2	14.72	1.92	9.32	3.94	10.69	6.24	15.03	15.18	76.52	31.96	27.7	24.8	18.6	14	24.1	25.6	29	19.1	22.5	26.2
1456	2	183	1.95	1978	Mix	FMix	program2	1.67	9.98	7.16	1.19	3.04	9.07	14.57	18.33	52.66	26.68	33.6	26.8	21.4	18	26.2	29.3	31.6	22.1	24.5	29
1456	2	183	2.18	1978	Mix	MMix	program2	1.67	9.98	7.16	1.19	3.04	9.07	14.57	18.33	52.66	26.68	33.6	26.8	21.4	18	26.2	29.3	31.6	22.1	24.5	29
1456	3	186	3.4	1979	M	M1	program2	14.72	1.92	9.32	3.94	10.69	6.24	15.03	15.18	76.52	31.96	27.7	24.8	18.6	14	24.1	25.6	29	19.1	22.5	26.2
1395	2	173	2.27	1978	Mix	FMix	program2	1.67	9.98	7.16	1.19	3.04	9.07	14.57	18.33	52.66	26.68	33.6	26.8	21.4	18	26.2	29.3	31.6	22.1	24.5	29
1395	2	173	2.72	1978	Mix	MMix	program2	1.67	9.98	7.16	1.19	3.04	9.07	14.57	18.33	52.66	26.68	33.6	26.8	21.4	18	26.2	29.3	31.6	22.1	24.5	29
1386	2	172	3.18	1978	FF	F2	program2	1.67	9.98	7.16	1.19	3.04	9.07	14.57	18.33	52.66	26.68	33.6	26.8	21.4	18	26.2	29.3	31.6	22.1	24.5	29
1386	2	172	2.72	1978	FF	F2	program2	1.67	9.98	7.16	1.19	3.04	9.07	14.57	18.33	52.66	26.68	33.6	26.8	21.4	18	26.2	29.3	31.6	22.1	24.5	29
1165	11	152	3.4	1987	FF	F2	program1	11.79	19.02	9.1	12.53	1.84	24.15	23.54	40.65	104.49	49.53	30.4	23.6	18.7	13.4	24.4	27.3	29.2	18.6	23.2	27
1165	11	152	3.4	1987	FF	F2	program1	11.79	19.02	9.1	12.53	1.84	24.15	23.54	40.65	104.49	49.53	30.4	23.6	18.7	13.4	24.4	27.3	29.2	18.6	23.2	27
1165	10	166	3.18	1986	Mix	FMix	program1	15.18	14.9	10.72	2.16	5.44	18.39	12.31	27.78	70.14	36.14	30.3	24.5	20.6	14.6	26.1	26.5	30	19.9	25.3	27.5
1165	10	166	3.18	1986	Mix	MMix	program1	15.18	14.9	10.72	2.16	5.44	18.39	12.31	27.78	70.14	36.14	30.3	24.5	20.6	14.6	26.1	26.5	30	19.9	25.3	27.5
1165	2	167	3.63	1978	MM	M2	program2	1.67	9.98	7.16	1.19	3.04	9.07	14.57	18.33	52.66	26.68	33.6	26.8	21.4	18	26.2	29.3	31.6	22.1	24.5	29
1165	2	167	3.63	1978	MM	M2	program2	1.67	9.98	7.16	1.19	3.04	9.07	14.57	18.33	52.66	26.68	33.6	26.8	21.4	18	26.2	29.3	31.6	22.1	24.5	29
1165	3	167	2.27	1979	Mix	FMix	program2	14.72	1.92	9.32	3.94	10.69	6.24	15.03	15.18	76.52	31.96	27.7	24.8	18.6	14	24.1	25.6	29	19.1	22.5	26.2
1165	3	167	2.72	1979	Mix	MMix	program2	14.72	1.92	9.32	3.94	10.69	6.24	15.03	15.18	76.52	31.96	27.7	24.8	18.6	14	24.1	25.6	29	19.1	22.5	26.2
1165	6	169	2.49	1982	FF	F2	program2	9.59	23.17	1.63	0.78	3.05	12.97	4.2	25.58	53.16	20.22	30.1	25.2	22.8	16.7	24.2	26.4	31.1	21.6	24.9	27.2
1165	6	169	2.72	1982	FF	F2	program2	9.59	23.17	1.63	0.78	3.05	12.97	4.2	25.58	53.16	20.22	30.1	25.2	22.8	16.7	24.2	26.4	31.1	21.6	24.9	27.2
1165	12	183	3.18	1988	F	F1	program1	4.01	1.04	7.97	5.46	3.29	16.76	11.19	14.47	50.45	31.24	29.7	26.1	19.7	16.7	26.2	27.5	31.1	20.8	24.9	28.3
1362	13	169	3.18	1989	MM	M2	program2	7.65	1.84	0.44	1.85	3.04	4.66	6.89	4.13	43.48	14.59	30.9	27	23.5	17	25.7	30.8	31.9	22.5	26	29.5
1362	13	169	3.4	1989	MM	M2	program2	7.65	1.84	0.44	1.85	3.04	4.66	6.89	4.13	43.48	14.59	30.9	27	23.5	17	25.7	30.8	31.9	22.5	26	29.5
1362	12	170	3.18	1988	Mix	FMix	program1	4.01	1.04	7.97	5.46	3.29	16.76	11.19	14.47	50.45	31.24	29.7	26.1	19.7	16.7	26.2	27.5	31.1	20.8	24.9	28.3
1362	12	170	3.18	1988	Mix	MMix	program1	4.01	1.04	7.97	5.46	3.29	16.76	11.19	14.47	50.45	31.24	29.7	26.1	19.7	16.7	26.2	27.5	31.1	20.8	24.9	28.3
1362	2	171	2.49	1978	Mix	FMix	program2	1.67	9.98	7.16	1.19	3.04	9.07	14.57	18.33	52.66	26.68	33.6	26.8	21.4	18	26.2	29.3	31.6	22.1	24.5	29
1362	2	171	2.86	1978	Mix	MMix	program2	1.67	9.98	7.16	1.19	3.04	9.07	14.57	18.33	52.66	26.68	33.6	26.8	21.4	18	26.2	29.3	31.6	22.1	24.5	29
1362	3	173	2.27	1979	Mix	FMix	program2	14.72	1.92	9.32	3.94	10.69	6.24	15.03	15.18	76.52	31.96	27.7	24.8	18.6	14	24.1	25.6	29	19.1	22.5	26.2
1362	3	173	3.18	1979	Mix	MMix	program2	14.72	1.92	9.32	3.94	10.69	6.24	15.03	15.18	76.52	31.96	27.7	24.8	18.6	14	24.1	25.6	29	19.1	22.5	26.2
1362	11	173	2.27	1987	Mix	FMix	program1	11.79	19.02	9.1	12.53	1.84	24.15	23.54	40.65	104.49	49.53	30.4	23.6	18.7	13.4	24.4	27.3	29.2	18.6	23.2	27
1362	11	173	2.72	1987	Mix	MMix	program1	11.79	19.02	9.1	12.53	1.84	24.15	23.54	40.65	104.49	49.53	30.4	23.6	18.7	13.4	24.4	27.3	29.2	18.6	23.2	27
1362	6	194	3.18	1982	FF	F2	program2	9.59	23.17	1.63	0.78	3.05	12.97	4.2	25.58	53.16	20.22	30.1	25.2	22.8	16.7	24.2	26.4	31.1	21.6	24.9	27.2
1362	6	194	3.18	1982	FF	F2	program2	9.59	23.17	1.63	0.78	3.05	12.97	4.2	25.58	53.16	20.22	30.1	25.2	22.8	16.7	24.2	26.4	31.1	21.6	24.9	27.2
1362	10	215	1.81	1986	FF	F2	program1	15.18	14.9	10.72	2.16	5.44	18.39	12.31	27.78	70.14	36.14	30.3	24.5	20.6	14.6	26.1	26.5	30	19.9	25.3	27.5
1362	10	215	2.95	1986	FF	F2	program1	15.18	14.9	10.72	2.16	5.44	18.39	12.31	27.78	70.14	36.14	30.3	24.5	20.6	14.6	26.1	26.5	30	19.9	25.3	27.5
1122	11	144	3.86	1987	M	M1	program1	11.79	19.02	9.1	12.53	1.84	24.15	23.54	40.65	104.49	49.53	30.4	23.6	18.7	13.4	24.4	27.3	29.2	18.6	23.2	27
1122	2	149	2.49	1978	F	F1	program2	1.67	9.98	7.16	1.19	3.04	9.07	14.57	18.33	52.66	26.68	33.6	26.8	21.4	18	26.2	29.3	31.6	22.1	24.5	29
1122	3	155	2.27	1979	M	M1	program2	14.72	1.92	9.32	3.94	10.69	6.24	15.03	15.18	76.52	31.96	27.7	24.8	18.6	14	24.1	25.6	29	19.1	22.5	26.2
1122	10	155	2.72	1986	MM	M2	program1	15.18	14.9	10.72	2.16	5.44	18.39	12.31	27.78	70.14	36.14	30.3	24.5	20.6	14.6	26.1	26.5	30	19.9	25.3	27.5
1122	10	155	2.72	1986	MM	M2	program1	15.18	14.9	10.72	2.16	5.44	18.39	12.31	27.78	70.14	36.14	30.3	24.5	20.6	14.6	26.1	26.5	30	19.9	25.3	27.5
1122	4	159	3.4	1980	M	M1	program2	1.66	2.94	4.98	7.46	4.14	9.01	0.13	15.38	39.12	13.28	29.8	29	18.3	16.6	24.6	27.9	33.4	21.3	25.4	28.6
1122	6	208	2.72	1982	F	F1	program2	9.59	23.17	1.63	0.78	3.05	12.97	4.2	25.58	53.16	20.22	30.1	25.2	22.8	16.7	24.2	26.4	31.1	21.6	24.9	27.2
1424	2	177	1.5	1978	M	M1	program2	1.67	9.98	7.16	1.19	3.04	9.07	14.57	18.33	52.66	26.68	33.6	26.8	21.4	18	26.2	29.3	31.6	22.1	24.5	29
1493	2	200	1.36	1978	M	M1	program2	1.67	9.98	7.16	1.19	3.04	9.07	14.57	18.33	52.66	26.68	33.6	26.8	21.4	18	26.2	29.3	31.6	22.1	24.5	29
1396	3	173	2.49	1979	M	M1	program2	14.72	1.92	9.32	3.94	10.69	6.24	15.03	15.18	76.52	31.96	27.7	24.8	18.6	14	24.1	25.6	29	19.1	22.5	26.2
1396	6	183	3.18	1982	Mix	FMix	program2	9.59	23.17	1.63	0.78	3.05	12.97	4.2	25.58	53.16	20.22	30.1	25.2	22.8	16.7	24.2	26.4	31.1	21.6	24.9	27.2
1396	6	183	3.18	1982	Mix	MMix	program2	9.59	23.17	1.63	0.78	3.05	12.97	4.2	25.58	53.16	20.22	30.1	25.2	22.8	16.7	24.2	26.4	31.1	21.6	24.9	27.2
1396	10	201	4.31	1986	M	M1	program1	15.18	14.9	10.72	2.16	5.44	18.39	12.31	27.78	70.14	36.14	30.3	24.5	20.6	14.6	26.1	26.5	30	19.9	25.3	27.5
1314	2	165	3.18	1978	M	M1	program2	1.67	9.98	7.16	1.19	3.04	9.07	14.57	18.33	52.66	26.68	33.6	26.8	21.4	18	26.2	29.3	31.6	22.1	24.5	29
1128	4	145	2.49	1981	F	F1	program1	24.02	7.97	7.6	1.39	8.03	6.66	26.39	16.96	78.39	41.08	30.3	24.7	18.5	16.3	25.1	27.6	29.6	19.8	24	27.4
1128	2	158	1.81	1979	MM	M2	program1	14.72	1.92	9.32	3.94	10.69	6.24	15.03	15.18	76.52	31.96	27.7	24.8	18.6	14	24.1	25.6	29	19.1	22.5	26.2
1128	2	158	2.63	1979	MM	M2	program1	14.72	1.92	9.32	3.94	10.69	6.24	15.03	15.18	76.52	31.96	27.7	24.8	18.6	14	24.1	25.6	29	19.1	22.5	26.2
1128	5	163	2.27	1982	M	M1	program1	9.59	23.17	1.63	0.78	3.05	12.97	4.2	25.58	53.16	20.22	30.1	25.2	22.8	16.7	24.2	26.4	31.1	21.6	24.9	27.2
1128	3	166	2.72	1980	MM	M2	program1	1.66	2.94	4.98	7.46	4.14	9.01	0.13	15.38	39.12	13.28	29.8	29	18.3	16.6	24.6	27.9	33.4	21.3	25.4	28.6
1128	3	166	2.72	1980	MM	M2	program1	1.66	2.94	4.98	7.46	4.14	9.01	0.13	15.38	39.12	13.28	29.8	29	18.3	16.6	24.6	27.9	33.4	21.3	25.4	28.6
1114	7	143	1.36	1984	F	F1	program1	4.3	8.11	7.41	0.34	1.3	6.68	2.17	15.86	32.06	10.15	30.5	26.4	22.1	11.3	27.8	30.4	32.1	19.9	25.5	30.1
1114	4	145	2.4	1981	Mix	FMix	program1	24.02	7.97	7.6	1.39	8.03	6.66	26.39	16.96	78.39	41.08	30.3	24.7	18.5	16.3	25.1	27.6	29.6	19.8	24	27.4
1114	4	145	2.27	1981	Mix	MMix	program1	24.02	7.97	7.6	1.39	8.03	6.66	26.39	16.96	78.39	41.08	30.3	24.7	18.5	16.3	25.1	27.6	29.6	19.8	24	27.4
1114	5	148	1.81	1982	Mix	FMix	program1	9.59	23.17	1.63	0.78	3.05	12.97	4.2	25.58	53.16	20.22	30.1	25.2	22.8	16.7	24.2	26.4	31.1	21.6	24.9	27.2
1114	5	148	2.27	1982	Mix	MMix	program1	9.59	23.17	1.63	0.78	3.05	12.97	4.2	25.58	53.16	20.22	30.1	25.2	22.8	16.7	24.2	26.4	31.1	21.6	24.9	27.2
1114	9	155	2.04	1986	F	F1	program1	15.18	14.9	10.72	2.16	5.44	18.39	12.31	27.78	70.14	36.14	30.3	24.5	20.6	14.6	26.1	26.5	30	19.9	25.3	27.5
1114	3	161	2.27	1980	Mix	FMix	program1	1.66	2.94	4.98	7.46	4.14	9.01	0.13	15.38	39.12	13.28	29.8	29	18.3	16.6	24.6	27.9	33.4	21.3	25.4	28.6
1114	3	161	2.95	1980	Mix	MMix	program1	1.66	2.94	4.98	7.46	4.14	9.01	0.13	15.38	39.12	13.28	29.8	29	18.3	16.6	24.6	27.9	33.4	21.3	25.4	28.6
1114	2	176	2.72	1979	MM	M2	program1	14.72	1.92	9.32	3.94	10.69	6.24	15.03	15.18	76.52	31.96	27.7	24.8	18.6	14	24.1	25.6	29	19.1	22.5	26.2
1114	2	176	2.72	1979	MM	M2	program1	14.72	1.92	9.32	3.94	10.69	6.24	15.03	15.18	76.52	31.96	27.7	24.8	18.6	14	24.1	25.6	29	19.1	22.5	26.2
1503	2	215	2.49	1979	F	F1	program2	14.72	1.92	9.32	3.94	10.69	6.24	15.03	15.18	76.52	31.96	27.7	24.8	18.6	14	24.1	25.6	29	19.1	22.5	26.2
1129	2	145	2.4	1979	F	F1	program2	14.72	1.92	9.32	3.94	10.69	6.24	15.03	15.18	76.52	31.96	27.7	24.8	18.6	14	24.1	25.6	29	19.1	22.5	26.2
1129	5	160	2.04	1982	MM	M2	program2	9.59	23.17	1.63	0.78	3.05	12.97	4.2	25.58	53.16	20.22	30.1	25.2	22.8	16.7	24.2	26.4	31.1	21.6	24.9	27.2
1129	5	160	2.27	1982	MM	M2	program2	9.59	23.17	1.63	0.78	3.05	12.97	4.2	25.58	53.16	20.22	30.1	25.2	22.8	16.7	24.2	26.4	31.1	21.6	24.9	27.2
1206	5	156	1.59	1982	Mix	FMix	program1	9.59	23.17	1.63	0.78	3.05	12.97	4.2	25.58	53.16	20.22	30.1	25.2	22.8	16.7	24.2	26.4	31.1	21.6	24.9	27.2
1206	5	156	2.49	1982	Mix	MMix	program1	9.59	23.17	1.63	0.78	3.05	12.97	4.2	25.58	53.16	20.22	30.1	25.2	22.8	16.7	24.2	26.4	31.1	21.6	24.9	27.2
1206	4	159	2.04	1981	FF	F2	program1	24.02	7.97	7.6	1.39	8.03	6.66	26.39	16.96	78.39	41.08	30.3	24.7	18.5	16.3	25.1	27.6	29.6	19.8	24	27.4
1206	4	159	2.18	1981	FF	F2	program1	24.02	7.97	7.6	1.39	8.03	6.66	26.39	16.96	78.39	41.08	30.3	24.7	18.5	16.3	25.1	27.6	29.6	19.8	24	27.4
1206	7	162	2.04	1984	MM	M2	program1	4.3	8.11	7.41	0.34	1.3	6.68	2.17	15.86	32.06	10.15	30.5	26.4	22.1	11.3	27.8	30.4	32.1	19.9	25.5	30.1
1206	7	162	2.04	1984	MM	M2	program1	4.3	8.11	7.41	0.34	1.3	6.68	2.17	15.86	32.06	10.15	30.5	26.4	22.1	11.3	27.8	30.4	32.1	19.9	25.5	30.1
1206	2	168	2.49	1979	Mix	FMix	program1	14.72	1.92	9.32	3.94	10.69	6.24	15.03	15.18	76.52	31.96	27.7	24.8	18.6	14	24.1	25.6	29	19.1	22.5	26.2
1206	2	168	2.72	1979	Mix	MMix	program1	14.72	1.92	9.32	3.94	10.69	6.24	15.03	15.18	76.52	31.96	27.7	24.8	18.6	14	24.1	25.6	29	19.1	22.5	26.2
1492	2	199	3.86	1979	M	M1	program2	14.72	1.92	9.32	3.94	10.69	6.24	15.03	15.18	76.52	31.96	27.7	24.8	18.6	14	24.1	25.6	29	19.1	22.5	26.2
1363	2	169	2.72	1979	M	M1	program2	14.72	1.92	9.32	3.94	10.69	6.24	15.03	15.18	76.52	31.96	27.7	24.8	18.6	14	24.1	25.6	29	19.1	22.5	26.2
1479	2	191	1.59	1979	Mix	FMix	program2	14.72	1.92	9.32	3.94	10.69	6.24	15.03	15.18	76.52	31.96	27.7	24.8	18.6	14	24.1	25.6	29	19.1	22.5	26.2
1479	2	191	1.81	1979	Mix	MMix	program2	14.72	1.92	9.32	3.94	10.69	6.24	15.03	15.18	76.52	31.96	27.7	24.8	18.6	14	24.1	25.6	29	19.1	22.5	26.2
1054	12	131	2.86	1989	Mix	FMix	program1	7.65	1.84	0.44	1.85	3.04	4.66	6.89	4.13	43.48	14.59	30.9	27	23.5	17	25.7	30.8	31.9	22.5	26	29.5
1054	12	131	2.72	1989	Mix	MMix	program1	7.65	1.84	0.44	1.85	3.04	4.66	6.89	4.13	43.48	14.59	30.9	27	23.5	17	25.7	30.8	31.9	22.5	26	29.5
1054	2	139	2.72	1979	F	F1	program1	14.72	1.92	9.32	3.94	10.69	6.24	15.03	15.18	76.52	31.96	27.7	24.8	18.6	14	24.1	25.6	29	19.1	22.5	26.2
1054	10	148	2.72	1987	FF	F2	program1	11.79	19.02	9.1	12.53	1.84	24.15	23.54	40.65	104.49	49.53	30.4	23.6	18.7	13.4	24.4	27.3	29.2	18.6	23.2	27
1054	10	148	3.18	1987	FF	F2	program1	11.79	19.02	9.1	12.53	1.84	24.15	23.54	40.65	104.49	49.53	30.4	23.6	18.7	13.4	24.4	27.3	29.2	18.6	23.2	27
1054	7	163	2.49	1984	Mix	FMix	program1	4.3	8.11	7.41	0.34	1.3	6.68	2.17	15.86	32.06	10.15	30.5	26.4	22.1	11.3	27.8	30.4	32.1	19.9	25.5	30.1
1054	7	163	2.04	1984	Mix	MMix	program1	4.3	8.11	7.41	0.34	1.3	6.68	2.17	15.86	32.06	10.15	30.5	26.4	22.1	11.3	27.8	30.4	32.1	19.9	25.5	30.1
1054	5	167	2.49	1982	M	M1	program1	9.59	23.17	1.63	0.78	3.05	12.97	4.2	25.58	53.16	20.22	30.1	25.2	22.8	16.7	24.2	26.4	31.1	21.6	24.9	27.2
1054	9	167	2.72	1986	Mix	FMix	program1	15.18	14.9	10.72	2.16	5.44	18.39	12.31	27.78	70.14	36.14	30.3	24.5	20.6	14.6	26.1	26.5	30	19.9	25.3	27.5
1054	9	167	2.72	1986	Mix	MMix	program1	15.18	14.9	10.72	2.16	5.44	18.39	12.31	27.78	70.14	36.14	30.3	24.5	20.6	14.6	26.1	26.5	30	19.9	25.3	27.5
1054	11	167	2.72	1988	Mix	FMix	program1	4.01	1.04	7.97	5.46	3.29	16.76	11.19	14.47	50.45	31.24	29.7	26.1	19.7	16.7	26.2	27.5	31.1	20.8	24.9	28.3
1054	11	167	2.72	1988	Mix	MMix	program1	4.01	1.04	7.97	5.46	3.29	16.76	11.19	14.47	50.45	31.24	29.7	26.1	19.7	16.7	26.2	27.5	31.1	20.8	24.9	28.3
1054	4	170	3.18	1981	M	M1	program1	24.02	7.97	7.6	1.39	8.03	6.66	26.39	16.96	78.39	41.08	30.3	24.7	18.5	16.3	25.1	27.6	29.6	19.8	24	27.4
1054	3	209	3.18	1980	M	M1	program1	1.66	2.94	4.98	7.46	4.14	9.01	0.13	15.38	39.12	13.28	29.8	29	18.3	16.6	24.6	27.9	33.4	21.3	25.4	28.6
1375	7	170	2.72	1984	M	M1	program1	4.3	8.11	7.41	0.34	1.3	6.68	2.17	15.86	32.06	10.15	30.5	26.4	22.1	11.3	27.8	30.4	32.1	19.9	25.5	30.1
1375	4	172	2.4	1981	Mix	FMix	program1	24.02	7.97	7.6	1.39	8.03	6.66	26.39	16.96	78.39	41.08	30.3	24.7	18.5	16.3	25.1	27.6	29.6	19.8	24	27.4
1375	4	172	2.95	1981	Mix	MMix	program1	24.02	7.97	7.6	1.39	8.03	6.66	26.39	16.96	78.39	41.08	30.3	24.7	18.5	16.3	25.1	27.6	29.6	19.8	24	27.4
1375	9	175	2.72	1986	MM	M2	program1	15.18	14.9	10.72	2.16	5.44	18.39	12.31	27.78	70.14	36.14	30.3	24.5	20.6	14.6	26.1	26.5	30	19.9	25.3	27.5
1375	9	175	2.27	1986	MM	M2	program1	15.18	14.9	10.72	2.16	5.44	18.39	12.31	27.78	70.14	36.14	30.3	24.5	20.6	14.6	26.1	26.5	30	19.9	25.3	27.5
1375	5	179	2.72	1982	FF	F2	program1	9.59	23.17	1.63	0.78	3.05	12.97	4.2	25.58	53.16	20.22	30.1	25.2	22.8	16.7	24.2	26.4	31.1	21.6	24.9	27.2
1375	5	179	2.72	1982	FF	F2	program1	9.59	23.17	1.63	0.78	3.05	12.97	4.2	25.58	53.16	20.22	30.1	25.2	22.8	16.7	24.2	26.4	31.1	21.6	24.9	27.2
1375	2	200	2.72	1979	Mix	FMix	program1	14.72	1.92	9.32	3.94	10.69	6.24	15.03	15.18	76.52	31.96	27.7	24.8	18.6	14	24.1	25.6	29	19.1	22.5	26.2
1375	2	200	2.72	1979	Mix	MMix	program1	14.72	1.92	9.32	3.94	10.69	6.24	15.03	15.18	76.52	31.96	27.7	24.8	18.6	14	24.1	25.6	29	19.1	22.5	26.2
1375	3	213	2.49	1980	Mix	FMix	program1	1.66	2.94	4.98	7.46	4.14	9.01	0.13	15.38	39.12	13.28	29.8	29	18.3	16.6	24.6	27.9	33.4	21.3	25.4	28.6
1375	3	213	2.49	1980	Mix	MMix	program1	1.66	2.94	4.98	7.46	4.14	9.01	0.13	15.38	39.12	13.28	29.8	29	18.3	16.6	24.6	27.9	33.4	21.3	25.4	28.6
1285	7	163	2.04	1984	M	M1	program1	4.3	8.11	7.41	0.34	1.3	6.68	2.17	15.86	32.06	10.15	30.5	26.4	22.1	11.3	27.8	30.4	32.1	19.9	25.5	30.1
1177	2	153	1.59	1980	F	F1	program1	1.66	2.94	4.98	7.46	4.14	9.01	0.13	15.38	39.12	13.28	29.8	29	18.3	16.6	24.6	27.9	33.4	21.3	25.4	28.6
1177	3	159	2.04	1981	MM	M2	program1	24.02	7.97	7.6	1.39	8.03	6.66	26.39	16.96	78.39	41.08	30.3	24.7	18.5	16.3	25.1	27.6	29.6	19.8	24	27.4
1177	3	159	2.63	1981	MM	M2	program1	24.02	7.97	7.6	1.39	8.03	6.66	26.39	16.96	78.39	41.08	30.3	24.7	18.5	16.3	25.1	27.6	29.6	19.8	24	27.4
1177	4	159	2.95	1982	Mix	FMix	program1	9.59	23.17	1.63	0.78	3.05	12.97	4.2	25.58	53.16	20.22	30.1	25.2	22.8	16.7	24.2	26.4	31.1	21.6	24.9	27.2
1177	4	159	2.72	1982	Mix	MMix	program1	9.59	23.17	1.63	0.78	3.05	12.97	4.2	25.58	53.16	20.22	30.1	25.2	22.8	16.7	24.2	26.4	31.1	21.6	24.9	27.2
1253	3	160	2.4	1981	Mix	FMix	program1	24.02	7.97	7.6	1.39	8.03	6.66	26.39	16.96	78.39	41.08	30.3	24.7	18.5	16.3	25.1	27.6	29.6	19.8	24	27.4
1253	3	160	3.08	1981	Mix	MMix	program1	24.02	7.97	7.6	1.39	8.03	6.66	26.39	16.96	78.39	41.08	30.3	24.7	18.5	16.3	25.1	27.6	29.6	19.8	24	27.4
1253	4	189	2.27	1982	Mix	FMix	program1	9.59	23.17	1.63	0.78	3.05	12.97	4.2	25.58	53.16	20.22	30.1	25.2	22.8	16.7	24.2	26.4	31.1	21.6	24.9	27.2
1253	4	189	2.27	1982	Mix	MMix	program1	9.59	23.17	1.63	0.78	3.05	12.97	4.2	25.58	53.16	20.22	30.1	25.2	22.8	16.7	24.2	26.4	31.1	21.6	24.9	27.2
1323	3	166	2.18	1981	Mix	FMix	program1	24.02	7.97	7.6	1.39	8.03	6.66	26.39	16.96	78.39	41.08	30.3	24.7	18.5	16.3	25.1	27.6	29.6	19.8	24	27.4
1323	3	166	2.18	1981	Mix	MMix	program1	24.02	7.97	7.6	1.39	8.03	6.66	26.39	16.96	78.39	41.08	30.3	24.7	18.5	16.3	25.1	27.6	29.6	19.8	24	27.4
1323	2	185	2.49	1980	F	F1	program1	1.66	2.94	4.98	7.46	4.14	9.01	0.13	15.38	39.12	13.28	29.8	29	18.3	16.6	24.6	27.9	33.4	21.3	25.4	28.6
1339	3	167	2.4	1981	MM	M2	program1	24.02	7.97	7.6	1.39	8.03	6.66	26.39	16.96	78.39	41.08	30.3	24.7	18.5	16.3	25.1	27.6	29.6	19.8	24	27.4
1339	3	167	2.27	1981	MM	M2	program1	24.02	7.97	7.6	1.39	8.03	6.66	26.39	16.96	78.39	41.08	30.3	24.7	18.5	16.3	25.1	27.6	29.6	19.8	24	27.4
1339	2	204	2.27	1980	MM	M2	program1	1.66	2.94	4.98	7.46	4.14	9.01	0.13	15.38	39.12	13.28	29.8	29	18.3	16.6	24.6	27.9	33.4	21.3	25.4	28.6
1339	2	204	2.27	1980	MM	M2	program1	1.66	2.94	4.98	7.46	4.14	9.01	0.13	15.38	39.12	13.28	29.8	29	18.3	16.6	24.6	27.9	33.4	21.3	25.4	28.6
1123	11	144	2.49	1989	FF	F2	program1	7.65	1.84	0.44	1.85	3.04	4.66	6.89	4.13	43.48	14.59	30.9	27	23.5	17	25.7	30.8	31.9	22.5	26	29.5
1123	11	144	2.72	1989	FF	F2	program1	7.65	1.84	0.44	1.85	3.04	4.66	6.89	4.13	43.48	14.59	30.9	27	23.5	17	25.7	30.8	31.9	22.5	26	29.5
1123	6	173	1.59	1984	Mix	FMix	program1	4.3	8.11	7.41	0.34	1.3	6.68	2.17	15.86	32.06	10.15	30.5	26.4	22.1	11.3	27.8	30.4	32.1	19.9	25.5	30.1
1123	6	173	2.49	1984	Mix	MMix	program1	4.3	8.11	7.41	0.34	1.3	6.68	2.17	15.86	32.06	10.15	30.5	26.4	22.1	11.3	27.8	30.4	32.1	19.9	25.5	30.1
1123	8	181	2.27	1986	FF	F2	program1	15.18	14.9	10.72	2.16	5.44	18.39	12.31	27.78	70.14	36.14	30.3	24.5	20.6	14.6	26.1	26.5	30	19.9	25.3	27.5
1123	8	181	2.27	1986	FF	F2	program1	15.18	14.9	10.72	2.16	5.44	18.39	12.31	27.78	70.14	36.14	30.3	24.5	20.6	14.6	26.1	26.5	30	19.9	25.3	27.5
1123	10	182	2.27	1988	F	F1	program1	4.01	1.04	7.97	5.46	3.29	16.76	11.19	14.47	50.45	31.24	29.7	26.1	19.7	16.7	26.2	27.5	31.1	20.8	24.9	28.3
1123	9	189	3.18	1987	M	M1	program1	11.79	19.02	9.1	12.53	1.84	24.15	23.54	40.65	104.49	49.53	30.4	23.6	18.7	13.4	24.4	27.3	29.2	18.6	23.2	27
1123	3	195	2.04	1981	Mix	FMix	program1	24.02	7.97	7.6	1.39	8.03	6.66	26.39	16.96	78.39	41.08	30.3	24.7	18.5	16.3	25.1	27.6	29.6	19.8	24	27.4
1123	3	195	1.95	1981	Mix	MMix	program1	24.02	7.97	7.6	1.39	8.03	6.66	26.39	16.96	78.39	41.08	30.3	24.7	18.5	16.3	25.1	27.6	29.6	19.8	24	27.4
1123	2	207	2.27	1980	MM	M2	program1	1.66	2.94	4.98	7.46	4.14	9.01	0.13	15.38	39.12	13.28	29.8	29	18.3	16.6	24.6	27.9	33.4	21.3	25.4	28.6
1123	2	207	2.27	1980	MM	M2	program1	1.66	2.94	4.98	7.46	4.14	9.01	0.13	15.38	39.12	13.28	29.8	29	18.3	16.6	24.6	27.9	33.4	21.3	25.4	28.6
1299	2	164	1.81	1980	F	F1	program2	1.66	2.94	4.98	7.46	4.14	9.01	0.13	15.38	39.12	13.28	29.8	29	18.3	16.6	24.6	27.9	33.4	21.3	25.4	28.6
1070	11	135	2.27	1989	Mix	FMix	program1	7.65	1.84	0.44	1.85	3.04	4.66	6.89	4.13	43.48	14.59	30.9	27	23.5	17	25.7	30.8	31.9	22.5	26	29.5
1070	11	135	2.72	1989	Mix	MMix	program1	7.65	1.84	0.44	1.85	3.04	4.66	6.89	4.13	43.48	14.59	30.9	27	23.5	17	25.7	30.8	31.9	22.5	26	29.5
1070	6	148	1.81	1984	Mix	FMix	program1	4.3	8.11	7.41	0.34	1.3	6.68	2.17	15.86	32.06	10.15	30.5	26.4	22.1	11.3	27.8	30.4	32.1	19.9	25.5	30.1
1070	6	148	2.49	1984	Mix	MMix	program1	4.3	8.11	7.41	0.34	1.3	6.68	2.17	15.86	32.06	10.15	30.5	26.4	22.1	11.3	27.8	30.4	32.1	19.9	25.5	30.1
1070	3	150	1.81	1981	Mix	FMix	program1	24.02	7.97	7.6	1.39	8.03	6.66	26.39	16.96	78.39	41.08	30.3	24.7	18.5	16.3	25.1	27.6	29.6	19.8	24	27.4
1070	3	150	2.27	1981	Mix	MMix	program1	24.02	7.97	7.6	1.39	8.03	6.66	26.39	16.96	78.39	41.08	30.3	24.7	18.5	16.3	25.1	27.6	29.6	19.8	24	27.4
1070	4	150	1.81	1982	F	F1	program1	9.59	23.17	1.63	0.78	3.05	12.97	4.2	25.58	53.16	20.22	30.1	25.2	22.8	16.7	24.2	26.4	31.1	21.6	24.9	27.2
1070	10	163	2.27	1988	Mix	FMix	program1	4.01	1.04	7.97	5.46	3.29	16.76	11.19	14.47	50.45	31.24	29.7	26.1	19.7	16.7	26.2	27.5	31.1	20.8	24.9	28.3
1070	10	163	2.27	1988	Mix	MMix	program1	4.01	1.04	7.97	5.46	3.29	16.76	11.19	14.47	50.45	31.24	29.7	26.1	19.7	16.7	26.2	27.5	31.1	20.8	24.9	28.3
1070	2	171	2.72	1980	M	M1	program1	1.66	2.94	4.98	7.46	4.14	9.01	0.13	15.38	39.12	13.28	29.8	29	18.3	16.6	24.6	27.9	33.4	21.3	25.4	28.6
1166	9	152	2.27	1987	FF	F2	program1	11.79	19.02	9.1	12.53	1.84	24.15	23.54	40.65	104.49	49.53	30.4	23.6	18.7	13.4	24.4	27.3	29.2	18.6	23.2	27
1166	9	152	2.27	1987	FF	F2	program1	11.79	19.02	9.1	12.53	1.84	24.15	23.54	40.65	104.49	49.53	30.4	23.6	18.7	13.4	24.4	27.3	29.2	18.6	23.2	27
1166	6	166	2.27	1984	MM	M2	program1	4.3	8.11	7.41	0.34	1.3	6.68	2.17	15.86	32.06	10.15	30.5	26.4	22.1	11.3	27.8	30.4	32.1	19.9	25.5	30.1
1166	6	166	2.04	1984	MM	M2	program1	4.3	8.11	7.41	0.34	1.3	6.68	2.17	15.86	32.06	10.15	30.5	26.4	22.1	11.3	27.8	30.4	32.1	19.9	25.5	30.1
1166	4	167	1.81	1982	Mix	FMix	program1	9.59	23.17	1.63	0.78	3.05	12.97	4.2	25.58	53.16	20.22	30.1	25.2	22.8	16.7	24.2	26.4	31.1	21.6	24.9	27.2
1166	4	167	1.36	1982	Mix	MMix	program1	9.59	23.17	1.63	0.78	3.05	12.97	4.2	25.58	53.16	20.22	30.1	25.2	22.8	16.7	24.2	26.4	31.1	21.6	24.9	27.2
1166	8	190	2.04	1986	Mix	FMix	program1	15.18	14.9	10.72	2.16	5.44	18.39	12.31	27.78	70.14	36.14	30.3	24.5	20.6	14.6	26.1	26.5	30	19.9	25.3	27.5
1166	8	190	2.27	1986	Mix	MMix	program1	15.18	14.9	10.72	2.16	5.44	18.39	12.31	27.78	70.14	36.14	30.3	24.5	20.6	14.6	26.1	26.5	30	19.9	25.3	27.5
1300	4	164	1.04	1982	M	M1	program1	9.59	23.17	1.63	0.78	3.05	12.97	4.2	25.58	53.16	20.22	30.1	25.2	22.8	16.7	24.2	26.4	31.1	21.6	24.9	27.2
1300	3	176	2.27	1981	MM	M2	program1	24.02	7.97	7.6	1.39	8.03	6.66	26.39	16.96	78.39	41.08	30.3	24.7	18.5	16.3	25.1	27.6	29.6	19.8	24	27.4
1300	3	176	2.27	1981	MM	M2	program1	24.02	7.97	7.6	1.39	8.03	6.66	26.39	16.96	78.39	41.08	30.3	24.7	18.5	16.3	25.1	27.6	29.6	19.8	24	27.4
1300	2	208	1.81	1980	Mix	FMix	program1	1.66	2.94	4.98	7.46	4.14	9.01	0.13	15.38	39.12	13.28	29.8	29	18.3	16.6	24.6	27.9	33.4	21.3	25.4	28.6
1300	2	208	1.59	1980	Mix	MMix	program1	1.66	2.94	4.98	7.46	4.14	9.01	0.13	15.38	39.12	13.28	29.8	29	18.3	16.6	24.6	27.9	33.4	21.3	25.4	28.6
1489	2	195	3.18	1980	MM	M2	program1	1.66	2.94	4.98	7.46	4.14	9.01	0.13	15.38	39.12	13.28	29.8	29	18.3	16.6	24.6	27.9	33.4	21.3	25.4	28.6
1489	2	195	2.95	1980	MM	M2	program1	1.66	2.94	4.98	7.46	4.14	9.01	0.13	15.38	39.12	13.28	29.8	29	18.3	16.6	24.6	27.9	33.4	21.3	25.4	28.6
1484	2	194	2.72	1980	M	M1	program2	1.66	2.94	4.98	7.46	4.14	9.01	0.13	15.38	39.12	13.28	29.8	29	18.3	16.6	24.6	27.9	33.4	21.3	25.4	28.6
1066	11	134	3.18	1989	M	M1	program2	7.65	1.84	0.44	1.85	3.04	4.66	6.89	4.13	43.48	14.59	30.9	27	23.5	17	25.7	30.8	31.9	22.5	26	29.5
1066	10	148	2.49	1988	MM	M2	program2	4.01	1.04	7.97	5.46	3.29	16.76	11.19	14.47	50.45	31.24	29.7	26.1	19.7	16.7	26.2	27.5	31.1	20.8	24.9	28.3
1066	10	148	2.72	1988	MM	M2	program2	4.01	1.04	7.97	5.46	3.29	16.76	11.19	14.47	50.45	31.24	29.7	26.1	19.7	16.7	26.2	27.5	31.1	20.8	24.9	28.3
1066	9	149	2.72	1987	MM	M2	program2	11.79	19.02	9.1	12.53	1.84	24.15	23.54	40.65	104.49	49.53	30.4	23.6	18.7	13.4	24.4	27.3	29.2	18.6	23.2	27
1066	9	149	2.72	1987	MM	M2	program2	11.79	19.02	9.1	12.53	1.84	24.15	23.54	40.65	104.49	49.53	30.4	23.6	18.7	13.4	24.4	27.3	29.2	18.6	23.2	27
1066	8	153	2.27	1986	M	M1	program2	15.18	14.9	10.72	2.16	5.44	18.39	12.31	27.78	70.14	36.14	30.3	24.5	20.6	14.6	26.1	26.5	30	19.9	25.3	27.5
1066	4	181	3.18	1982	MM	M2	program2	9.59	23.17	1.63	0.78	3.05	12.97	4.2	25.58	53.16	20.22	30.1	25.2	22.8	16.7	24.2	26.4	31.1	21.6	24.9	27.2
1066	4	181	2.95	1982	MM	M2	program2	9.59	23.17	1.63	0.78	3.05	12.97	4.2	25.58	53.16	20.22	30.1	25.2	22.8	16.7	24.2	26.4	31.1	21.6	24.9	27.2
1066	2	186	2.27	1980	MM	M2	program2	1.66	2.94	4.98	7.46	4.14	9.01	0.13	15.38	39.12	13.28	29.8	29	18.3	16.6	24.6	27.9	33.4	21.3	25.4	28.6
1066	2	186	2.72	1980	MM	M2	program2	1.66	2.94	4.98	7.46	4.14	9.01	0.13	15.38	39.12	13.28	29.8	29	18.3	16.6	24.6	27.9	33.4	21.3	25.4	28.6
1485	2	194	1.81	1980	M	M1	program2	1.66	2.94	4.98	7.46	4.14	9.01	0.13	15.38	39.12	13.28	29.8	29	18.3	16.6	24.6	27.9	33.4	21.3	25.4	28.6
1315	4	165	1.81	1982	FF	F2	program1	9.59	23.17	1.63	0.78	3.05	12.97	4.2	25.58	53.16	20.22	30.1	25.2	22.8	16.7	24.2	26.4	31.1	21.6	24.9	27.2
1315	4	165	2.04	1982	FF	F2	program1	9.59	23.17	1.63	0.78	3.05	12.97	4.2	25.58	53.16	20.22	30.1	25.2	22.8	16.7	24.2	26.4	31.1	21.6	24.9	27.2
1315	3	166	1.59	1981	F	F1	program1	24.02	7.97	7.6	1.39	8.03	6.66	26.39	16.96	78.39	41.08	30.3	24.7	18.5	16.3	25.1	27.6	29.6	19.8	24	27.4
1190	2	154	2.95	1981	M	M1	program1	24.02	7.97	7.6	1.39	8.03	6.66	26.39	16.96	78.39	41.08	30.3	24.7	18.5	16.3	25.1	27.6	29.6	19.8	24	27.4
1190	5	156	1.81	1984	FF	F2	program1	4.3	8.11	7.41	0.34	1.3	6.68	2.17	15.86	32.06	10.15	30.5	26.4	22.1	11.3	27.8	30.4	32.1	19.9	25.5	30.1
1190	5	156	2.04	1984	FF	F2	program1	4.3	8.11	7.41	0.34	1.3	6.68	2.17	15.86	32.06	10.15	30.5	26.4	22.1	11.3	27.8	30.4	32.1	19.9	25.5	30.1
1190	3	157	2.49	1982	MM	M2	program1	9.59	23.17	1.63	0.78	3.05	12.97	4.2	25.58	53.16	20.22	30.1	25.2	22.8	16.7	24.2	26.4	31.1	21.6	24.9	27.2
1190	3	157	2.49	1982	MM	M2	program1	9.59	23.17	1.63	0.78	3.05	12.97	4.2	25.58	53.16	20.22	30.1	25.2	22.8	16.7	24.2	26.4	31.1	21.6	24.9	27.2
1190	8	157	2.27	1987	Mix	FMix	program1	11.79	19.02	9.1	12.53	1.84	24.15	23.54	40.65	104.49	49.53	30.4	23.6	18.7	13.4	24.4	27.3	29.2	18.6	23.2	27
1190	8	157	3.18	1987	Mix	MMix	program1	11.79	19.02	9.1	12.53	1.84	24.15	23.54	40.65	104.49	49.53	30.4	23.6	18.7	13.4	24.4	27.3	29.2	18.6	23.2	27
1071	10	135	2.72	1989	M	M1	program1	7.65	1.84	0.44	1.85	3.04	4.66	6.89	4.13	43.48	14.59	30.9	27	23.5	17	25.7	30.8	31.9	22.5	26	29.5
1071	8	156	3.4	1987	F	F1	program1	11.79	19.02	9.1	12.53	1.84	24.15	23.54	40.65	104.49	49.53	30.4	23.6	18.7	13.4	24.4	27.3	29.2	18.6	23.2	27
1071	3	161	1.81	1982	F	F1	program1	9.59	23.17	1.63	0.78	3.05	12.97	4.2	25.58	53.16	20.22	30.1	25.2	22.8	16.7	24.2	26.4	31.1	21.6	24.9	27.2
1071	5	163	2.27	1984	MM	M2	program1	4.3	8.11	7.41	0.34	1.3	6.68	2.17	15.86	32.06	10.15	30.5	26.4	22.1	11.3	27.8	30.4	32.1	19.9	25.5	30.1
1071	5	163	2.27	1984	MM	M2	program1	4.3	8.11	7.41	0.34	1.3	6.68	2.17	15.86	32.06	10.15	30.5	26.4	22.1	11.3	27.8	30.4	32.1	19.9	25.5	30.1
1071	2	164	2.04	1981	Mix	FMix	program1	24.02	7.97	7.6	1.39	8.03	6.66	26.39	16.96	78.39	41.08	30.3	24.7	18.5	16.3	25.1	27.6	29.6	19.8	24	27.4
1071	2	164	2.63	1981	Mix	MMix	program1	24.02	7.97	7.6	1.39	8.03	6.66	26.39	16.96	78.39	41.08	30.3	24.7	18.5	16.3	25.1	27.6	29.6	19.8	24	27.4
1071	9	164	2.72	1988	Mix	FMix	program1	4.01	1.04	7.97	5.46	3.29	16.76	11.19	14.47	50.45	31.24	29.7	26.1	19.7	16.7	26.2	27.5	31.1	20.8	24.9	28.3
1071	9	164	2.49	1988	Mix	MMix	program1	4.01	1.04	7.97	5.46	3.29	16.76	11.19	14.47	50.45	31.24	29.7	26.1	19.7	16.7	26.2	27.5	31.1	20.8	24.9	28.3
1071	7	166	2.27	1986	Mix	FMix	program1	15.18	14.9	10.72	2.16	5.44	18.39	12.31	27.78	70.14	36.14	30.3	24.5	20.6	14.6	26.1	26.5	30	19.9	25.3	27.5
1071	7	166	2.72	1986	Mix	MMix	program1	15.18	14.9	10.72	2.16	5.44	18.39	12.31	27.78	70.14	36.14	30.3	24.5	20.6	14.6	26.1	26.5	30	19.9	25.3	27.5
1035	8	126	2.18	1987	Mix	FMix	program1	11.79	19.02	9.1	12.53	1.84	24.15	23.54	40.65	104.49	49.53	30.4	23.6	18.7	13.4	24.4	27.3	29.2	18.6	23.2	27
1035	8	126	2.27	1987	Mix	MMix	program1	11.79	19.02	9.1	12.53	1.84	24.15	23.54	40.65	104.49	49.53	30.4	23.6	18.7	13.4	24.4	27.3	29.2	18.6	23.2	27
1035	5	144	1.81	1984	Mix	FMix	program1	4.3	8.11	7.41	0.34	1.3	6.68	2.17	15.86	32.06	10.15	30.5	26.4	22.1	11.3	27.8	30.4	32.1	19.9	25.5	30.1
1035	5	144	2.27	1984	Mix	MMix	program1	4.3	8.11	7.41	0.34	1.3	6.68	2.17	15.86	32.06	10.15	30.5	26.4	22.1	11.3	27.8	30.4	32.1	19.9	25.5	30.1
1035	10	155	2.95	1989	MM	M2	program1	7.65	1.84	0.44	1.85	3.04	4.66	6.89	4.13	43.48	14.59	30.9	27	23.5	17	25.7	30.8	31.9	22.5	26	29.5
1035	10	155	2.72	1989	MM	M2	program1	7.65	1.84	0.44	1.85	3.04	4.66	6.89	4.13	43.48	14.59	30.9	27	23.5	17	25.7	30.8	31.9	22.5	26	29.5
1035	9	162	2.72	1988	Mix	FMix	program1	4.01	1.04	7.97	5.46	3.29	16.76	11.19	14.47	50.45	31.24	29.7	26.1	19.7	16.7	26.2	27.5	31.1	20.8	24.9	28.3
1035	9	162	2.72	1988	Mix	MMix	program1	4.01	1.04	7.97	5.46	3.29	16.76	11.19	14.47	50.45	31.24	29.7	26.1	19.7	16.7	26.2	27.5	31.1	20.8	24.9	28.3
1035	2	168	1.72	1981	Mix	FMix	program1	24.02	7.97	7.6	1.39	8.03	6.66	26.39	16.96	78.39	41.08	30.3	24.7	18.5	16.3	25.1	27.6	29.6	19.8	24	27.4
1035	2	168	2.4	1981	Mix	MMix	program1	24.02	7.97	7.6	1.39	8.03	6.66	26.39	16.96	78.39	41.08	30.3	24.7	18.5	16.3	25.1	27.6	29.6	19.8	24	27.4
1035	3	170	2.49	1982	FF	F2	program1	9.59	23.17	1.63	0.78	3.05	12.97	4.2	25.58	53.16	20.22	30.1	25.2	22.8	16.7	24.2	26.4	31.1	21.6	24.9	27.2
1035	3	170	2.49	1982	FF	F2	program1	9.59	23.17	1.63	0.78	3.05	12.97	4.2	25.58	53.16	20.22	30.1	25.2	22.8	16.7	24.2	26.4	31.1	21.6	24.9	27.2
1035	7	190	2.72	1986	FF	F2	program1	15.18	14.9	10.72	2.16	5.44	18.39	12.31	27.78	70.14	36.14	30.3	24.5	20.6	14.6	26.1	26.5	30	19.9	25.3	27.5
1035	7	190	2.49	1986	FF	F2	program1	15.18	14.9	10.72	2.16	5.44	18.39	12.31	27.78	70.14	36.14	30.3	24.5	20.6	14.6	26.1	26.5	30	19.9	25.3	27.5
1199	3	155	2.27	1982	M	M1	program1	9.59	23.17	1.63	0.78	3.05	12.97	4.2	25.58	53.16	20.22	30.1	25.2	22.8	16.7	24.2	26.4	31.1	21.6	24.9	27.2
1199	2	159	3.08	1981	MM	M2	program1	24.02	7.97	7.6	1.39	8.03	6.66	26.39	16.96	78.39	41.08	30.3	24.7	18.5	16.3	25.1	27.6	29.6	19.8	24	27.4
1199	2	159	1.72	1981	MM	M2	program1	24.02	7.97	7.6	1.39	8.03	6.66	26.39	16.96	78.39	41.08	30.3	24.7	18.5	16.3	25.1	27.6	29.6	19.8	24	27.4
1486	5	194	2.27	1984	Mix	FMix	program1	4.3	8.11	7.41	0.34	1.3	6.68	2.17	15.86	32.06	10.15	30.5	26.4	22.1	11.3	27.8	30.4	32.1	19.9	25.5	30.1
1486	5	194	2.49	1984	Mix	MMix	program1	4.3	8.11	7.41	0.34	1.3	6.68	2.17	15.86	32.06	10.15	30.5	26.4	22.1	11.3	27.8	30.4	32.1	19.9	25.5	30.1
1486	2	195	2.18	1981	Mix	FMix	program1	24.02	7.97	7.6	1.39	8.03	6.66	26.39	16.96	78.39	41.08	30.3	24.7	18.5	16.3	25.1	27.6	29.6	19.8	24	27.4
1486	2	195	2.18	1981	Mix	MMix	program1	24.02	7.97	7.6	1.39	8.03	6.66	26.39	16.96	78.39	41.08	30.3	24.7	18.5	16.3	25.1	27.6	29.6	19.8	24	27.4
1486	3	204	2.27	1982	FF	F2	program1	9.59	23.17	1.63	0.78	3.05	12.97	4.2	25.58	53.16	20.22	30.1	25.2	22.8	16.7	24.2	26.4	31.1	21.6	24.9	27.2
1486	3	204	2.72	1982	FF	F2	program1	9.59	23.17	1.63	0.78	3.05	12.97	4.2	25.58	53.16	20.22	30.1	25.2	22.8	16.7	24.2	26.4	31.1	21.6	24.9	27.2
1036	6	126	2.27	1986	MM	M2	program1	15.18	14.9	10.72	2.16	5.44	18.39	12.31	27.78	70.14	36.14	30.3	24.5	20.6	14.6	26.1	26.5	30	19.9	25.3	27.5
1036	6	126	2.27	1986	MM	M2	program1	15.18	14.9	10.72	2.16	5.44	18.39	12.31	27.78	70.14	36.14	30.3	24.5	20.6	14.6	26.1	26.5	30	19.9	25.3	27.5
1036	2	158	1.81	1982	Mix	FMix	program1	9.59	23.17	1.63	0.78	3.05	12.97	4.2	25.58	53.16	20.22	30.1	25.2	22.8	16.7	24.2	26.4	31.1	21.6	24.9	27.2
1036	2	158	1.59	1982	Mix	MMix	program1	9.59	23.17	1.63	0.78	3.05	12.97	4.2	25.58	53.16	20.22	30.1	25.2	22.8	16.7	24.2	26.4	31.1	21.6	24.9	27.2
1036	4	163	2.49	1984	F	F1	program1	4.3	8.11	7.41	0.34	1.3	6.68	2.17	15.86	32.06	10.15	30.5	26.4	22.1	11.3	27.8	30.4	32.1	19.9	25.5	30.1
1036	8	178	2.27	1988	M	M1	program1	4.01	1.04	7.97	5.46	3.29	16.76	11.19	14.47	50.45	31.24	29.7	26.1	19.7	16.7	26.2	27.5	31.1	20.8	24.9	28.3
1036	7	207	2.27	1987	MM	M2	program1	11.79	19.02	9.1	12.53	1.84	24.15	23.54	40.65	104.49	49.53	30.4	23.6	18.7	13.4	24.4	27.3	29.2	18.6	23.2	27
1036	7	207	2.72	1987	MM	M2	program1	11.79	19.02	9.1	12.53	1.84	24.15	23.54	40.65	104.49	49.53	30.4	23.6	18.7	13.4	24.4	27.3	29.2	18.6	23.2	27
1157	7	151	2.49	1987	M	M1	program2	11.79	19.02	9.1	12.53	1.84	24.15	23.54	40.65	104.49	49.53	30.4	23.6	18.7	13.4	24.4	27.3	29.2	18.6	23.2	27
1157	9	155	2.72	1989	M	M1	program2	7.65	1.84	0.44	1.85	3.04	4.66	6.89	4.13	43.48	14.59	30.9	27	23.5	17	25.7	30.8	31.9	22.5	26	29.5
1157	10	155	2.49	1990	F	F1	program2	2.81	11.96	2.22	0.69	8.1	13.42	0	14.87	56.38	21.52	31.1	27	21.1	11.5	23.7	29.3	35.1	19.9	25.6	29.4
1157	2	157	1.81	1982	F	F1	program2	9.59	23.17	1.63	0.78	3.05	12.97	4.2	25.58	53.16	20.22	30.1	25.2	22.8	16.7	24.2	26.4	31.1	21.6	24.9	27.2
1157	8	157	2.72	1988	M	M1	program2	4.01	1.04	7.97	5.46	3.29	16.76	11.19	14.47	50.45	31.24	29.7	26.1	19.7	16.7	26.2	27.5	31.1	20.8	24.9	28.3
1157	6	186	2.27	1986	MM	M2	program2	15.18	14.9	10.72	2.16	5.44	18.39	12.31	27.78	70.14	36.14	30.3	24.5	20.6	14.6	26.1	26.5	30	19.9	25.3	27.5
1157	6	186	2.27	1986	MM	M2	program2	15.18	14.9	10.72	2.16	5.44	18.39	12.31	27.78	70.14	36.14	30.3	24.5	20.6	14.6	26.1	26.5	30	19.9	25.3	27.5
1042	7	127	1.59	1987	M	M1	program1	11.79	19.02	9.1	12.53	1.84	24.15	23.54	40.65	104.49	49.53	30.4	23.6	18.7	13.4	24.4	27.3	29.2	18.6	23.2	27
1042	8	157	2.27	1988	Mix	FMix	program1	4.01	1.04	7.97	5.46	3.29	16.76	11.19	14.47	50.45	31.24	29.7	26.1	19.7	16.7	26.2	27.5	31.1	20.8	24.9	28.3
1042	8	157	2.04	1988	Mix	MMix	program1	4.01	1.04	7.97	5.46	3.29	16.76	11.19	14.47	50.45	31.24	29.7	26.1	19.7	16.7	26.2	27.5	31.1	20.8	24.9	28.3
1042	9	158	2.49	1989	Mix	FMix	program1	7.65	1.84	0.44	1.85	3.04	4.66	6.89	4.13	43.48	14.59	30.9	27	23.5	17	25.7	30.8	31.9	22.5	26	29.5
1042	9	158	2.72	1989	Mix	MMix	program1	7.65	1.84	0.44	1.85	3.04	4.66	6.89	4.13	43.48	14.59	30.9	27	23.5	17	25.7	30.8	31.9	22.5	26	29.5
1042	6	159	2.27	1986	MM	M2	program1	15.18	14.9	10.72	2.16	5.44	18.39	12.31	27.78	70.14	36.14	30.3	24.5	20.6	14.6	26.1	26.5	30	19.9	25.3	27.5
1042	6	159	2.49	1986	MM	M2	program1	15.18	14.9	10.72	2.16	5.44	18.39	12.31	27.78	70.14	36.14	30.3	24.5	20.6	14.6	26.1	26.5	30	19.9	25.3	27.5
1042	4	169	2.27	1984	Mix	FMix	program1	4.3	8.11	7.41	0.34	1.3	6.68	2.17	15.86	32.06	10.15	30.5	26.4	22.1	11.3	27.8	30.4	32.1	19.9	25.5	30.1
1042	4	169	2.49	1984	Mix	MMix	program1	4.3	8.11	7.41	0.34	1.3	6.68	2.17	15.86	32.06	10.15	30.5	26.4	22.1	11.3	27.8	30.4	32.1	19.9	25.5	30.1
1042	2	171	1.59	1982	MM	M2	program1	9.59	23.17	1.63	0.78	3.05	12.97	4.2	25.58	53.16	20.22	30.1	25.2	22.8	16.7	24.2	26.4	31.1	21.6	24.9	27.2
1042	2	171	1.81	1982	MM	M2	program1	9.59	23.17	1.63	0.78	3.05	12.97	4.2	25.58	53.16	20.22	30.1	25.2	22.8	16.7	24.2	26.4	31.1	21.6	24.9	27.2
1047	9	129	1.81	1989	MM	M2	program1	7.65	1.84	0.44	1.85	3.04	4.66	6.89	4.13	43.48	14.59	30.9	27	23.5	17	25.7	30.8	31.9	22.5	26	29.5
1047	9	129	1.95	1989	MM	M2	program1	7.65	1.84	0.44	1.85	3.04	4.66	6.89	4.13	43.48	14.59	30.9	27	23.5	17	25.7	30.8	31.9	22.5	26	29.5
1047	7	141	2.04	1987	Mix	FMix	program1	11.79	19.02	9.1	12.53	1.84	24.15	23.54	40.65	104.49	49.53	30.4	23.6	18.7	13.4	24.4	27.3	29.2	18.6	23.2	27
1047	7	141	1.81	1987	Mix	MMix	program1	11.79	19.02	9.1	12.53	1.84	24.15	23.54	40.65	104.49	49.53	30.4	23.6	18.7	13.4	24.4	27.3	29.2	18.6	23.2	27
1047	2	155	1.36	1982	Mix	FMix	program1	9.59	23.17	1.63	0.78	3.05	12.97	4.2	25.58	53.16	20.22	30.1	25.2	22.8	16.7	24.2	26.4	31.1	21.6	24.9	27.2
1047	8	155	2.27	1988	MM	M2	program1	4.01	1.04	7.97	5.46	3.29	16.76	11.19	14.47	50.45	31.24	29.7	26.1	19.7	16.7	26.2	27.5	31.1	20.8	24.9	28.3
1047	8	155	2.27	1988	MM	M2	program1	4.01	1.04	7.97	5.46	3.29	16.76	11.19	14.47	50.45	31.24	29.7	26.1	19.7	16.7	26.2	27.5	31.1	20.8	24.9	28.3
1047	2	156	1.81	1982	Mix	MMix	program1	9.59	23.17	1.63	0.78	3.05	12.97	4.2	25.58	53.16	20.22	30.1	25.2	22.8	16.7	24.2	26.4	31.1	21.6	24.9	27.2
1047	6	158	1.81	1986	MM	M2	program1	15.18	14.9	10.72	2.16	5.44	18.39	12.31	27.78	70.14	36.14	30.3	24.5	20.6	14.6	26.1	26.5	30	19.9	25.3	27.5
1047	6	158	1.81	1986	MM	M2	program1	15.18	14.9	10.72	2.16	5.44	18.39	12.31	27.78	70.14	36.14	30.3	24.5	20.6	14.6	26.1	26.5	30	19.9	25.3	27.5
1178	9	153	3.18	1989	Mix	FMix	program1	7.65	1.84	0.44	1.85	3.04	4.66	6.89	4.13	43.48	14.59	30.9	27	23.5	17	25.7	30.8	31.9	22.5	26	29.5
1178	9	153	3.18	1989	Mix	MMix	program1	7.65	1.84	0.44	1.85	3.04	4.66	6.89	4.13	43.48	14.59	30.9	27	23.5	17	25.7	30.8	31.9	22.5	26	29.5
1178	10	156	2.27	1990	F	F1	program1	2.81	11.96	2.22	0.69	8.1	13.42	0	14.87	56.38	21.52	31.1	27	21.1	11.5	23.7	29.3	35.1	19.9	25.6	29.4
1178	8	173	2.27	1988	Mix	FMix	program1	4.01	1.04	7.97	5.46	3.29	16.76	11.19	14.47	50.45	31.24	29.7	26.1	19.7	16.7	26.2	27.5	31.1	20.8	24.9	28.3
1178	8	173	3.18	1988	Mix	MMix	program1	4.01	1.04	7.97	5.46	3.29	16.76	11.19	14.47	50.45	31.24	29.7	26.1	19.7	16.7	26.2	27.5	31.1	20.8	24.9	28.3
1178	4	175	2.49	1984	M	M1	program1	4.3	8.11	7.41	0.34	1.3	6.68	2.17	15.86	32.06	10.15	30.5	26.4	22.1	11.3	27.8	30.4	32.1	19.9	25.5	30.1
1178	2	176	1.81	1982	Mix	FMix	program1	9.59	23.17	1.63	0.78	3.05	12.97	4.2	25.58	53.16	20.22	30.1	25.2	22.8	16.7	24.2	26.4	31.1	21.6	24.9	27.2
1178	2	176	2.49	1982	Mix	MMix	program1	9.59	23.17	1.63	0.78	3.05	12.97	4.2	25.58	53.16	20.22	30.1	25.2	22.8	16.7	24.2	26.4	31.1	21.6	24.9	27.2
1178	6	177	2.27	1986	F	F1	program1	15.18	14.9	10.72	2.16	5.44	18.39	12.31	27.78	70.14	36.14	30.3	24.5	20.6	14.6	26.1	26.5	30	19.9	25.3	27.5
1178	7	227	3.08	1987	F	F1	program3	11.79	19.02	9.1	12.53	1.84	24.15	23.54	40.65	104.49	49.53	30.4	23.6	18.7	13.4	24.4	27.3	29.2	18.6	23.2	27
1151	7	150	2.95	1987	MM	M2	program1	11.79	19.02	9.1	12.53	1.84	24.15	23.54	40.65	104.49	49.53	30.4	23.6	18.7	13.4	24.4	27.3	29.2	18.6	23.2	27
1151	7	150	2.95	1987	MM	M2	program1	11.79	19.02	9.1	12.53	1.84	24.15	23.54	40.65	104.49	49.53	30.4	23.6	18.7	13.4	24.4	27.3	29.2	18.6	23.2	27
1151	10	168	3.18	1990	M	M1	program1	2.81	11.96	2.22	0.69	8.1	13.42	0	14.87	56.38	21.52	31.1	27	21.1	11.5	23.7	29.3	35.1	19.9	25.6	29.4
1151	2	169	2.49	1982	Mix	FMix	program1	9.59	23.17	1.63	0.78	3.05	12.97	4.2	25.58	53.16	20.22	30.1	25.2	22.8	16.7	24.2	26.4	31.1	21.6	24.9	27.2
1151	2	169	2.72	1982	Mix	MMix	program1	9.59	23.17	1.63	0.78	3.05	12.97	4.2	25.58	53.16	20.22	30.1	25.2	22.8	16.7	24.2	26.4	31.1	21.6	24.9	27.2
1151	4	170	3.4	1984	M	M1	program1	4.3	8.11	7.41	0.34	1.3	6.68	2.17	15.86	32.06	10.15	30.5	26.4	22.1	11.3	27.8	30.4	32.1	19.9	25.5	30.1
1151	6	174	3.18	1986	F	F1	program1	15.18	14.9	10.72	2.16	5.44	18.39	12.31	27.78	70.14	36.14	30.3	24.5	20.6	14.6	26.1	26.5	30	19.9	25.3	27.5
1151	8	253	2.72	1988	FF	F2	program1	4.01	1.04	7.97	5.46	3.29	16.76	11.19	14.47	50.45	31.24	29.7	26.1	19.7	16.7	26.2	27.5	31.1	20.8	24.9	28.3
1151	8	253	2.49	1988	FF	F2	program1	4.01	1.04	7.97	5.46	3.29	16.76	11.19	14.47	50.45	31.24	29.7	26.1	19.7	16.7	26.2	27.5	31.1	20.8	24.9	28.3
1316	2	165	2.27	1982	F	F1	program1	9.59	23.17	1.63	0.78	3.05	12.97	4.2	25.58	53.16	20.22	30.1	25.2	22.8	16.7	24.2	26.4	31.1	21.6	24.9	27.2
1387	2	172	2.49	1982	MM	M2	program1	9.59	23.17	1.63	0.78	3.05	12.97	4.2	25.58	53.16	20.22	30.1	25.2	22.8	16.7	24.2	26.4	31.1	21.6	24.9	27.2
1387	2	172	2.49	1982	MM	M2	program1	9.59	23.17	1.63	0.78	3.05	12.97	4.2	25.58	53.16	20.22	30.1	25.2	22.8	16.7	24.2	26.4	31.1	21.6	24.9	27.2
1026	7	124	3.63	1987	M	M1	program1	11.79	19.02	9.1	12.53	1.84	24.15	23.54	40.65	104.49	49.53	30.4	23.6	18.7	13.4	24.4	27.3	29.2	18.6	23.2	27
1026	9	128	3.63	1989	F	F1	program1	7.65	1.84	0.44	1.85	3.04	4.66	6.89	4.13	43.48	14.59	30.9	27	23.5	17	25.7	30.8	31.9	22.5	26	29.5
1026	8	130	3.18	1988	Mix	FMix	program1	4.01	1.04	7.97	5.46	3.29	16.76	11.19	14.47	50.45	31.24	29.7	26.1	19.7	16.7	26.2	27.5	31.1	20.8	24.9	28.3
1026	8	130	2.72	1988	Mix	MMix	program1	4.01	1.04	7.97	5.46	3.29	16.76	11.19	14.47	50.45	31.24	29.7	26.1	19.7	16.7	26.2	27.5	31.1	20.8	24.9	28.3
1026	2	151	2.72	1982	F	F1	program1	9.59	23.17	1.63	0.78	3.05	12.97	4.2	25.58	53.16	20.22	30.1	25.2	22.8	16.7	24.2	26.4	31.1	21.6	24.9	27.2
1026	4	151	2.72	1984	Mix	FMix	program1	4.3	8.11	7.41	0.34	1.3	6.68	2.17	15.86	32.06	10.15	30.5	26.4	22.1	11.3	27.8	30.4	32.1	19.9	25.5	30.1
1026	4	151	2.95	1984	Mix	MMix	program1	4.3	8.11	7.41	0.34	1.3	6.68	2.17	15.86	32.06	10.15	30.5	26.4	22.1	11.3	27.8	30.4	32.1	19.9	25.5	30.1
1238	3	159	2.49	1984	FF	F2	program1	4.3	8.11	7.41	0.34	1.3	6.68	2.17	15.86	32.06	10.15	30.5	26.4	22.1	11.3	27.8	30.4	32.1	19.9	25.5	30.1
1238	3	159	2.04	1984	FF	F2	program1	4.3	8.11	7.41	0.34	1.3	6.68	2.17	15.86	32.06	10.15	30.5	26.4	22.1	11.3	27.8	30.4	32.1	19.9	25.5	30.1
1213	2	157	0.91	1984	FF	F2	program1	4.3	8.11	7.41	0.34	1.3	6.68	2.17	15.86	32.06	10.15	30.5	26.4	22.1	11.3	27.8	30.4	32.1	19.9	25.5	30.1
1213	2	157	1.59	1984	FF	F2	program1	4.3	8.11	7.41	0.34	1.3	6.68	2.17	15.86	32.06	10.15	30.5	26.4	22.1	11.3	27.8	30.4	32.1	19.9	25.5	30.1
1213	4	158	2.72	1986	M	M1	program1	15.18	14.9	10.72	2.16	5.44	18.39	12.31	27.78	70.14	36.14	30.3	24.5	20.6	14.6	26.1	26.5	30	19.9	25.3	27.5
1213	6	161	2.04	1988	MM	M2	program1	4.01	1.04	7.97	5.46	3.29	16.76	11.19	14.47	50.45	31.24	29.7	26.1	19.7	16.7	26.2	27.5	31.1	20.8	24.9	28.3
1213	6	161	2.27	1988	MM	M2	program1	4.01	1.04	7.97	5.46	3.29	16.76	11.19	14.47	50.45	31.24	29.7	26.1	19.7	16.7	26.2	27.5	31.1	20.8	24.9	28.3
1347	4	168	2.95	1986	Mix	FMix	program1	15.18	14.9	10.72	2.16	5.44	18.39	12.31	27.78	70.14	36.14	30.3	24.5	20.6	14.6	26.1	26.5	30	19.9	25.3	27.5
1347	4	168	3.18	1986	Mix	MMix	program1	15.18	14.9	10.72	2.16	5.44	18.39	12.31	27.78	70.14	36.14	30.3	24.5	20.6	14.6	26.1	26.5	30	19.9	25.3	27.5
1130	2	145	1.13	1984	M	M1	program1	4.3	8.11	7.41	0.34	1.3	6.68	2.17	15.86	32.06	10.15	30.5	26.4	22.1	11.3	27.8	30.4	32.1	19.9	25.5	30.1
1130	4	152	2.27	1986	FF	F2	program1	15.18	14.9	10.72	2.16	5.44	18.39	12.31	27.78	70.14	36.14	30.3	24.5	20.6	14.6	26.1	26.5	30	19.9	25.3	27.5
1130	4	152	2.49	1986	FF	F2	program1	15.18	14.9	10.72	2.16	5.44	18.39	12.31	27.78	70.14	36.14	30.3	24.5	20.6	14.6	26.1	26.5	30	19.9	25.3	27.5
1130	5	152	2.27	1987	F	F1	program1	11.79	19.02	9.1	12.53	1.84	24.15	23.54	40.65	104.49	49.53	30.4	23.6	18.7	13.4	24.4	27.3	29.2	18.6	23.2	27
1090	5	140	2.72	1987	Mix	FMix	program1	11.79	19.02	9.1	12.53	1.84	24.15	23.54	40.65	104.49	49.53	30.4	23.6	18.7	13.4	24.4	27.3	29.2	18.6	23.2	27
1090	5	140	2.72	1987	Mix	MMix	program1	11.79	19.02	9.1	12.53	1.84	24.15	23.54	40.65	104.49	49.53	30.4	23.6	18.7	13.4	24.4	27.3	29.2	18.6	23.2	27
1146	5	149	2.72	1987	MM	M2	program1	11.79	19.02	9.1	12.53	1.84	24.15	23.54	40.65	104.49	49.53	30.4	23.6	18.7	13.4	24.4	27.3	29.2	18.6	23.2	27
1146	5	149	3.18	1987	MM	M2	program1	11.79	19.02	9.1	12.53	1.84	24.15	23.54	40.65	104.49	49.53	30.4	23.6	18.7	13.4	24.4	27.3	29.2	18.6	23.2	27
1146	4	155	2.27	1986	MM	M2	program1	15.18	14.9	10.72	2.16	5.44	18.39	12.31	27.78	70.14	36.14	30.3	24.5	20.6	14.6	26.1	26.5	30	19.9	25.3	27.5
1146	4	155	2.27	1986	MM	M2	program1	15.18	14.9	10.72	2.16	5.44	18.39	12.31	27.78	70.14	36.14	30.3	24.5	20.6	14.6	26.1	26.5	30	19.9	25.3	27.5
1146	6	156	2.72	1988	MM	M2	program2	4.01	1.04	7.97	5.46	3.29	16.76	11.19	14.47	50.45	31.24	29.7	26.1	19.7	16.7	26.2	27.5	31.1	20.8	24.9	28.3
1146	6	156	2.72	1988	MM	M2	program2	4.01	1.04	7.97	5.46	3.29	16.76	11.19	14.47	50.45	31.24	29.7	26.1	19.7	16.7	26.2	27.5	31.1	20.8	24.9	28.3
1301	5	164	3.18	1987	FF	F2	program1	11.79	19.02	9.1	12.53	1.84	24.15	23.54	40.65	104.49	49.53	30.4	23.6	18.7	13.4	24.4	27.3	29.2	18.6	23.2	27
1301	5	164	3.18	1987	FF	F2	program1	11.79	19.02	9.1	12.53	1.84	24.15	23.54	40.65	104.49	49.53	30.4	23.6	18.7	13.4	24.4	27.3	29.2	18.6	23.2	27
1301	4	170	2.72	1986	F	F1	program1	15.18	14.9	10.72	2.16	5.44	18.39	12.31	27.78	70.14	36.14	30.3	24.5	20.6	14.6	26.1	26.5	30	19.9	25.3	27.5
1301	6	171	3.18	1988	MM	M2	program2	4.01	1.04	7.97	5.46	3.29	16.76	11.19	14.47	50.45	31.24	29.7	26.1	19.7	16.7	26.2	27.5	31.1	20.8	24.9	28.3
1301	6	171	2.95	1988	MM	M2	program2	4.01	1.04	7.97	5.46	3.29	16.76	11.19	14.47	50.45	31.24	29.7	26.1	19.7	16.7	26.2	27.5	31.1	20.8	24.9	28.3
1302	5	164	2.72	1987	Mix	FMix	program1	11.79	19.02	9.1	12.53	1.84	24.15	23.54	40.65	104.49	49.53	30.4	23.6	18.7	13.4	24.4	27.3	29.2	18.6	23.2	27
1302	5	164	2.95	1987	Mix	MMix	program1	11.79	19.02	9.1	12.53	1.84	24.15	23.54	40.65	104.49	49.53	30.4	23.6	18.7	13.4	24.4	27.3	29.2	18.6	23.2	27
1302	2	175	2.72	1984	MM	M2	program1	4.3	8.11	7.41	0.34	1.3	6.68	2.17	15.86	32.06	10.15	30.5	26.4	22.1	11.3	27.8	30.4	32.1	19.9	25.5	30.1
1302	2	175	2.27	1984	MM	M2	program1	4.3	8.11	7.41	0.34	1.3	6.68	2.17	15.86	32.06	10.15	30.5	26.4	22.1	11.3	27.8	30.4	32.1	19.9	25.5	30.1
1302	4	177	2.72	1986	Mix	FMix	program1	15.18	14.9	10.72	2.16	5.44	18.39	12.31	27.78	70.14	36.14	30.3	24.5	20.6	14.6	26.1	26.5	30	19.9	25.3	27.5
1302	4	177	2.95	1986	Mix	MMix	program1	15.18	14.9	10.72	2.16	5.44	18.39	12.31	27.78	70.14	36.14	30.3	24.5	20.6	14.6	26.1	26.5	30	19.9	25.3	27.5
1167	5	152	2.49	1987	MM	M2	program1	11.79	19.02	9.1	12.53	1.84	24.15	23.54	40.65	104.49	49.53	30.4	23.6	18.7	13.4	24.4	27.3	29.2	18.6	23.2	27
1167	5	152	2.72	1987	MM	M2	program1	11.79	19.02	9.1	12.53	1.84	24.15	23.54	40.65	104.49	49.53	30.4	23.6	18.7	13.4	24.4	27.3	29.2	18.6	23.2	27
1167	2	163	2.04	1984	Mix	FMix	program1	4.3	8.11	7.41	0.34	1.3	6.68	2.17	15.86	32.06	10.15	30.5	26.4	22.1	11.3	27.8	30.4	32.1	19.9	25.5	30.1
1167	2	163	2.27	1984	Mix	MMix	program1	4.3	8.11	7.41	0.34	1.3	6.68	2.17	15.86	32.06	10.15	30.5	26.4	22.1	11.3	27.8	30.4	32.1	19.9	25.5	30.1
1167	4	173	3.18	1986	Mix	FMix	program1	15.18	14.9	10.72	2.16	5.44	18.39	12.31	27.78	70.14	36.14	30.3	24.5	20.6	14.6	26.1	26.5	30	19.9	25.3	27.5
1167	4	173	2.72	1986	Mix	MMix	program1	15.18	14.9	10.72	2.16	5.44	18.39	12.31	27.78	70.14	36.14	30.3	24.5	20.6	14.6	26.1	26.5	30	19.9	25.3	27.5
1191	5	154	3.18	1987	MM	M2	program1	11.79	19.02	9.1	12.53	1.84	24.15	23.54	40.65	104.49	49.53	30.4	23.6	18.7	13.4	24.4	27.3	29.2	18.6	23.2	27
1191	5	154	2.95	1987	MM	M2	program1	11.79	19.02	9.1	12.53	1.84	24.15	23.54	40.65	104.49	49.53	30.4	23.6	18.7	13.4	24.4	27.3	29.2	18.6	23.2	27
1191	8	155	2.95	1990	M	M1	program1	2.81	11.96	2.22	0.69	8.1	13.42	0	14.87	56.38	21.52	31.1	27	21.1	11.5	23.7	29.3	35.1	19.9	25.6	29.4
1191	7	159	2.86	1989	M	M1	program1	7.65	1.84	0.44	1.85	3.04	4.66	6.89	4.13	43.48	14.59	30.9	27	23.5	17	25.7	30.8	31.9	22.5	26	29.5
1191	2	167	2.27	1984	MM	M2	program1	4.3	8.11	7.41	0.34	1.3	6.68	2.17	15.86	32.06	10.15	30.5	26.4	22.1	11.3	27.8	30.4	32.1	19.9	25.5	30.1
1191	2	167	1.81	1984	MM	M2	program1	4.3	8.11	7.41	0.34	1.3	6.68	2.17	15.86	32.06	10.15	30.5	26.4	22.1	11.3	27.8	30.4	32.1	19.9	25.5	30.1
1191	6	171	3.63	1988	FF	F2	program1	4.01	1.04	7.97	5.46	3.29	16.76	11.19	14.47	50.45	31.24	29.7	26.1	19.7	16.7	26.2	27.5	31.1	20.8	24.9	28.3
1191	6	171	2.72	1988	FF	F2	program1	4.01	1.04	7.97	5.46	3.29	16.76	11.19	14.47	50.45	31.24	29.7	26.1	19.7	16.7	26.2	27.5	31.1	20.8	24.9	28.3
1191	4	174	2.72	1986	FF	F2	program1	15.18	14.9	10.72	2.16	5.44	18.39	12.31	27.78	70.14	36.14	30.3	24.5	20.6	14.6	26.1	26.5	30	19.9	25.3	27.5
1191	4	174	2.95	1986	FF	F2	program1	15.18	14.9	10.72	2.16	5.44	18.39	12.31	27.78	70.14	36.14	30.3	24.5	20.6	14.6	26.1	26.5	30	19.9	25.3	27.5
1262	4	161	2.49	1986	MM	M2	program1	15.18	14.9	10.72	2.16	5.44	18.39	12.31	27.78	70.14	36.14	30.3	24.5	20.6	14.6	26.1	26.5	30	19.9	25.3	27.5
1262	4	161	2.27	1986	MM	M2	program1	15.18	14.9	10.72	2.16	5.44	18.39	12.31	27.78	70.14	36.14	30.3	24.5	20.6	14.6	26.1	26.5	30	19.9	25.3	27.5
1239	7	159	2.86	1989	F	F1	program2	7.65	1.84	0.44	1.85	3.04	4.66	6.89	4.13	43.48	14.59	30.9	27	23.5	17	25.7	30.8	31.9	22.5	26	29.5
1239	6	164	2.27	1988	Mix	FMix	program2	4.01	1.04	7.97	5.46	3.29	16.76	11.19	14.47	50.45	31.24	29.7	26.1	19.7	16.7	26.2	27.5	31.1	20.8	24.9	28.3
1239	6	164	2.72	1988	Mix	MMix	program2	4.01	1.04	7.97	5.46	3.29	16.76	11.19	14.47	50.45	31.24	29.7	26.1	19.7	16.7	26.2	27.5	31.1	20.8	24.9	28.3
1239	4	169	2.72	1986	Mix	FMix	program2	15.18	14.9	10.72	2.16	5.44	18.39	12.31	27.78	70.14	36.14	30.3	24.5	20.6	14.6	26.1	26.5	30	19.9	25.3	27.5
1239	4	169	2.72	1986	Mix	MMix	program2	15.18	14.9	10.72	2.16	5.44	18.39	12.31	27.78	70.14	36.14	30.3	24.5	20.6	14.6	26.1	26.5	30	19.9	25.3	27.5
1410	4	175	2.72	1986	MM	M2	program1	15.18	14.9	10.72	2.16	5.44	18.39	12.31	27.78	70.14	36.14	30.3	24.5	20.6	14.6	26.1	26.5	30	19.9	25.3	27.5
1410	4	175	2.95	1986	MM	M2	program1	15.18	14.9	10.72	2.16	5.44	18.39	12.31	27.78	70.14	36.14	30.3	24.5	20.6	14.6	26.1	26.5	30	19.9	25.3	27.5
1240	5	159	2.95	1987	Mix	FMix	program1	11.79	19.02	9.1	12.53	1.84	24.15	23.54	40.65	104.49	49.53	30.4	23.6	18.7	13.4	24.4	27.3	29.2	18.6	23.2	27
1240	5	159	3.18	1987	Mix	MMix	program1	11.79	19.02	9.1	12.53	1.84	24.15	23.54	40.65	104.49	49.53	30.4	23.6	18.7	13.4	24.4	27.3	29.2	18.6	23.2	27
1240	6	169	3.63	1988	MM	M2	program1	4.01	1.04	7.97	5.46	3.29	16.76	11.19	14.47	50.45	31.24	29.7	26.1	19.7	16.7	26.2	27.5	31.1	20.8	24.9	28.3
1240	6	169	3.18	1988	MM	M2	program1	4.01	1.04	7.97	5.46	3.29	16.76	11.19	14.47	50.45	31.24	29.7	26.1	19.7	16.7	26.2	27.5	31.1	20.8	24.9	28.3
1240	4	170	2.72	1986	MM	M2	program1	15.18	14.9	10.72	2.16	5.44	18.39	12.31	27.78	70.14	36.14	30.3	24.5	20.6	14.6	26.1	26.5	30	19.9	25.3	27.5
1240	4	170	2.72	1986	MM	M2	program1	15.18	14.9	10.72	2.16	5.44	18.39	12.31	27.78	70.14	36.14	30.3	24.5	20.6	14.6	26.1	26.5	30	19.9	25.3	27.5
1240	8	170	2.72	1990	MM	M2	program2	2.81	11.96	2.22	0.69	8.1	13.42	0	14.87	56.38	21.52	31.1	27	21.1	11.5	23.7	29.3	35.1	19.9	25.6	29.4
1240	8	170	2.27	1990	MM	M2	program2	2.81	11.96	2.22	0.69	8.1	13.42	0	14.87	56.38	21.52	31.1	27	21.1	11.5	23.7	29.3	35.1	19.9	25.6	29.4
1240	7	173	2.72	1989	M	M1	program2	7.65	1.84	0.44	1.85	3.04	4.66	6.89	4.13	43.48	14.59	30.9	27	23.5	17	25.7	30.8	31.9	22.5	26	29.5
1364	4	169	2.49	1986	Mix	FMix	program1	15.18	14.9	10.72	2.16	5.44	18.39	12.31	27.78	70.14	36.14	30.3	24.5	20.6	14.6	26.1	26.5	30	19.9	25.3	27.5
1364	4	169	2.27	1986	Mix	MMix	program1	15.18	14.9	10.72	2.16	5.44	18.39	12.31	27.78	70.14	36.14	30.3	24.5	20.6	14.6	26.1	26.5	30	19.9	25.3	27.5
1462	4	186	2.27	1986	F	F1	program2	15.18	14.9	10.72	2.16	5.44	18.39	12.31	27.78	70.14	36.14	30.3	24.5	20.6	14.6	26.1	26.5	30	19.9	25.3	27.5
1091	4	140	2.27	1987	Mix	FMix	program1	11.79	19.02	9.1	12.53	1.84	24.15	23.54	40.65	104.49	49.53	30.4	23.6	18.7	13.4	24.4	27.3	29.2	18.6	23.2	27
1091	4	140	2.72	1987	Mix	MMix	program1	11.79	19.02	9.1	12.53	1.84	24.15	23.54	40.65	104.49	49.53	30.4	23.6	18.7	13.4	24.4	27.3	29.2	18.6	23.2	27
1091	7	142	2.49	1990	FF	F2	program1	2.81	11.96	2.22	0.69	8.1	13.42	0	14.87	56.38	21.52	31.1	27	21.1	11.5	23.7	29.3	35.1	19.9	25.6	29.4
1091	7	142	2.04	1990	FF	F2	program1	2.81	11.96	2.22	0.69	8.1	13.42	0	14.87	56.38	21.52	31.1	27	21.1	11.5	23.7	29.3	35.1	19.9	25.6	29.4
1091	6	144	2.72	1989	FF	F2	program1	7.65	1.84	0.44	1.85	3.04	4.66	6.89	4.13	43.48	14.59	30.9	27	23.5	17	25.7	30.8	31.9	22.5	26	29.5
1091	6	144	2.72	1989	FF	F2	program1	7.65	1.84	0.44	1.85	3.04	4.66	6.89	4.13	43.48	14.59	30.9	27	23.5	17	25.7	30.8	31.9	22.5	26	29.5
1091	5	154	2.27	1988	MM	M2	program1	4.01	1.04	7.97	5.46	3.29	16.76	11.19	14.47	50.45	31.24	29.7	26.1	19.7	16.7	26.2	27.5	31.1	20.8	24.9	28.3
1091	5	154	2.27	1988	MM	M2	program1	4.01	1.04	7.97	5.46	3.29	16.76	11.19	14.47	50.45	31.24	29.7	26.1	19.7	16.7	26.2	27.5	31.1	20.8	24.9	28.3
1091	3	163	2.27	1986	FF	F2	program1	15.18	14.9	10.72	2.16	5.44	18.39	12.31	27.78	70.14	36.14	30.3	24.5	20.6	14.6	26.1	26.5	30	19.9	25.3	27.5
1091	3	163	1.81	1986	FF	F2	program1	15.18	14.9	10.72	2.16	5.44	18.39	12.31	27.78	70.14	36.14	30.3	24.5	20.6	14.6	26.1	26.5	30	19.9	25.3	27.5
1092	4	140	2.04	1987	MM	M2	program1	11.79	19.02	9.1	12.53	1.84	24.15	23.54	40.65	104.49	49.53	30.4	23.6	18.7	13.4	24.4	27.3	29.2	18.6	23.2	27
1092	4	140	1.81	1987	MM	M2	program1	11.79	19.02	9.1	12.53	1.84	24.15	23.54	40.65	104.49	49.53	30.4	23.6	18.7	13.4	24.4	27.3	29.2	18.6	23.2	27
1092	3	161	2.04	1986	Mix	FMix	program3	15.18	14.9	10.72	2.16	5.44	18.39	12.31	27.78	70.14	36.14	30.3	24.5	20.6	14.6	26.1	26.5	30	19.9	25.3	27.5
1092	3	161	2.27	1986	Mix	MMix	program1	15.18	14.9	10.72	2.16	5.44	18.39	12.31	27.78	70.14	36.14	30.3	24.5	20.6	14.6	26.1	26.5	30	19.9	25.3	27.5
1013	3	122	2.27	1986	MM	M2	program1	15.18	14.9	10.72	2.16	5.44	18.39	12.31	27.78	70.14	36.14	30.3	24.5	20.6	14.6	26.1	26.5	30	19.9	25.3	27.5
1013	3	122	2.04	1986	MM	M2	program1	15.18	14.9	10.72	2.16	5.44	18.39	12.31	27.78	70.14	36.14	30.3	24.5	20.6	14.6	26.1	26.5	30	19.9	25.3	27.5
1058	6	132	2.72	1989	Mix	FMix	program1	7.65	1.84	0.44	1.85	3.04	4.66	6.89	4.13	43.48	14.59	30.9	27	23.5	17	25.7	30.8	31.9	22.5	26	29.5
1058	6	132	2.72	1989	Mix	MMix	program1	7.65	1.84	0.44	1.85	3.04	4.66	6.89	4.13	43.48	14.59	30.9	27	23.5	17	25.7	30.8	31.9	22.5	26	29.5
1058	7	153	2.72	1990	F	F1	program1	2.81	11.96	2.22	0.69	8.1	13.42	0	14.87	56.38	21.52	31.1	27	21.1	11.5	23.7	29.3	35.1	19.9	25.6	29.4
1058	5	163	2.27	1988	Mix	FMix	program1	4.01	1.04	7.97	5.46	3.29	16.76	11.19	14.47	50.45	31.24	29.7	26.1	19.7	16.7	26.2	27.5	31.1	20.8	24.9	28.3
1058	5	163	2.04	1988	Mix	MMix	program1	4.01	1.04	7.97	5.46	3.29	16.76	11.19	14.47	50.45	31.24	29.7	26.1	19.7	16.7	26.2	27.5	31.1	20.8	24.9	28.3
1058	4	181	1.81	1987	F	F1	program1	11.79	19.02	9.1	12.53	1.84	24.15	23.54	40.65	104.49	49.53	30.4	23.6	18.7	13.4	24.4	27.3	29.2	18.6	23.2	27
1058	3	193	2.27	1986	FF	F2	program1	15.18	14.9	10.72	2.16	5.44	18.39	12.31	27.78	70.14	36.14	30.3	24.5	20.6	14.6	26.1	26.5	30	19.9	25.3	27.5
1058	3	193	2.27	1986	FF	F2	program1	15.18	14.9	10.72	2.16	5.44	18.39	12.31	27.78	70.14	36.14	30.3	24.5	20.6	14.6	26.1	26.5	30	19.9	25.3	27.5
1079	4	137	1.81	1987	F	F1	program1	11.79	19.02	9.1	12.53	1.84	24.15	23.54	40.65	104.49	49.53	30.4	23.6	18.7	13.4	24.4	27.3	29.2	18.6	23.2	27
1079	7	146	2.27	1990	MM	M2	program1	2.81	11.96	2.22	0.69	8.1	13.42	0	14.87	56.38	21.52	31.1	27	21.1	11.5	23.7	29.3	35.1	19.9	25.6	29.4
1079	7	146	2.72	1990	MM	M2	program1	2.81	11.96	2.22	0.69	8.1	13.42	0	14.87	56.38	21.52	31.1	27	21.1	11.5	23.7	29.3	35.1	19.9	25.6	29.4
1079	6	152	2.27	1989	Mix	FMix	program1	7.65	1.84	0.44	1.85	3.04	4.66	6.89	4.13	43.48	14.59	30.9	27	23.5	17	25.7	30.8	31.9	22.5	26	29.5
1079	6	152	2.27	1989	Mix	MMix	program1	7.65	1.84	0.44	1.85	3.04	4.66	6.89	4.13	43.48	14.59	30.9	27	23.5	17	25.7	30.8	31.9	22.5	26	29.5
1079	3	164	2.27	1986	F	F1	program1	15.18	14.9	10.72	2.16	5.44	18.39	12.31	27.78	70.14	36.14	30.3	24.5	20.6	14.6	26.1	26.5	30	19.9	25.3	27.5
1079	5	164	2.04	1988	Mix	FMix	program1	4.01	1.04	7.97	5.46	3.29	16.76	11.19	14.47	50.45	31.24	29.7	26.1	19.7	16.7	26.2	27.5	31.1	20.8	24.9	28.3
1079	5	164	1.81	1988	Mix	MMix	program1	4.01	1.04	7.97	5.46	3.29	16.76	11.19	14.47	50.45	31.24	29.7	26.1	19.7	16.7	26.2	27.5	31.1	20.8	24.9	28.3
1192	3	154	2.49	1986	Mix	FMix	program1	15.18	14.9	10.72	2.16	5.44	18.39	12.31	27.78	70.14	36.14	30.3	24.5	20.6	14.6	26.1	26.5	30	19.9	25.3	27.5
1192	3	154	2.27	1986	Mix	MMix	program1	15.18	14.9	10.72	2.16	5.44	18.39	12.31	27.78	70.14	36.14	30.3	24.5	20.6	14.6	26.1	26.5	30	19.9	25.3	27.5
1241	7	159	2.95	1990	FF	F2	program1	2.81	11.96	2.22	0.69	8.1	13.42	0	14.87	56.38	21.52	31.1	27	21.1	11.5	23.7	29.3	35.1	19.9	25.6	29.4
1241	7	159	2.72	1990	FF	F2	program1	2.81	11.96	2.22	0.69	8.1	13.42	0	14.87	56.38	21.52	31.1	27	21.1	11.5	23.7	29.3	35.1	19.9	25.6	29.4
1241	5	160	3.18	1988	M	M1	program1	4.01	1.04	7.97	5.46	3.29	16.76	11.19	14.47	50.45	31.24	29.7	26.1	19.7	16.7	26.2	27.5	31.1	20.8	24.9	28.3
1241	4	170	2.72	1987	MM	M2	program1	11.79	19.02	9.1	12.53	1.84	24.15	23.54	40.65	104.49	49.53	30.4	23.6	18.7	13.4	24.4	27.3	29.2	18.6	23.2	27
1241	4	170	2.72	1987	MM	M2	program1	11.79	19.02	9.1	12.53	1.84	24.15	23.54	40.65	104.49	49.53	30.4	23.6	18.7	13.4	24.4	27.3	29.2	18.6	23.2	27
1241	6	174	3.31	1989	MM	M2	program1	7.65	1.84	0.44	1.85	3.04	4.66	6.89	4.13	43.48	14.59	30.9	27	23.5	17	25.7	30.8	31.9	22.5	26	29.5
1241	6	174	2.86	1989	MM	M2	program1	7.65	1.84	0.44	1.85	3.04	4.66	6.89	4.13	43.48	14.59	30.9	27	23.5	17	25.7	30.8	31.9	22.5	26	29.5
1241	3	180	2.72	1986	MM	M2	program1	15.18	14.9	10.72	2.16	5.44	18.39	12.31	27.78	70.14	36.14	30.3	24.5	20.6	14.6	26.1	26.5	30	19.9	25.3	27.5
1241	3	180	2.72	1986	MM	M2	program1	15.18	14.9	10.72	2.16	5.44	18.39	12.31	27.78	70.14	36.14	30.3	24.5	20.6	14.6	26.1	26.5	30	19.9	25.3	27.5
1224	4	158	1.81	1987	Mix	FMix	program1	11.79	19.02	9.1	12.53	1.84	24.15	23.54	40.65	104.49	49.53	30.4	23.6	18.7	13.4	24.4	27.3	29.2	18.6	23.2	27
1224	4	158	1.81	1987	Mix	MMix	program1	11.79	19.02	9.1	12.53	1.84	24.15	23.54	40.65	104.49	49.53	30.4	23.6	18.7	13.4	24.4	27.3	29.2	18.6	23.2	27
1224	5	169	2.49	1988	F	F1	program1	4.01	1.04	7.97	5.46	3.29	16.76	11.19	14.47	50.45	31.24	29.7	26.1	19.7	16.7	26.2	27.5	31.1	20.8	24.9	28.3
1224	3	184	0.91	1986	Mix	FMix	program1	15.18	14.9	10.72	2.16	5.44	18.39	12.31	27.78	70.14	36.14	30.3	24.5	20.6	14.6	26.1	26.5	30	19.9	25.3	27.5
1224	3	184	2.27	1986	Mix	MMix	program1	15.18	14.9	10.72	2.16	5.44	18.39	12.31	27.78	70.14	36.14	30.3	24.5	20.6	14.6	26.1	26.5	30	19.9	25.3	27.5
1225	7	158	2.27	1990	Mix	FMix	program1	2.81	11.96	2.22	0.69	8.1	13.42	0	14.87	56.38	21.52	31.1	27	21.1	11.5	23.7	29.3	35.1	19.9	25.6	29.4
1225	7	158	2.72	1990	Mix	MMix	program1	2.81	11.96	2.22	0.69	8.1	13.42	0	14.87	56.38	21.52	31.1	27	21.1	11.5	23.7	29.3	35.1	19.9	25.6	29.4
1225	6	159	2.4	1989	Mix	FMix	program1	7.65	1.84	0.44	1.85	3.04	4.66	6.89	4.13	43.48	14.59	30.9	27	23.5	17	25.7	30.8	31.9	22.5	26	29.5
1225	6	159	2.27	1989	Mix	MMix	program1	7.65	1.84	0.44	1.85	3.04	4.66	6.89	4.13	43.48	14.59	30.9	27	23.5	17	25.7	30.8	31.9	22.5	26	29.5
1225	4	166	2.72	1987	MM	M2	program1	11.79	19.02	9.1	12.53	1.84	24.15	23.54	40.65	104.49	49.53	30.4	23.6	18.7	13.4	24.4	27.3	29.2	18.6	23.2	27
1225	4	166	2.49	1987	MM	M2	program1	11.79	19.02	9.1	12.53	1.84	24.15	23.54	40.65	104.49	49.53	30.4	23.6	18.7	13.4	24.4	27.3	29.2	18.6	23.2	27
1225	3	173	2.27	1986	M	M1	program1	15.18	14.9	10.72	2.16	5.44	18.39	12.31	27.78	70.14	36.14	30.3	24.5	20.6	14.6	26.1	26.5	30	19.9	25.3	27.5
1225	5	174	2.49	1988	M	M1	program1	4.01	1.04	7.97	5.46	3.29	16.76	11.19	14.47	50.45	31.24	29.7	26.1	19.7	16.7	26.2	27.5	31.1	20.8	24.9	28.3
1115	6	143	3.18	1989	F	F1	program1	7.65	1.84	0.44	1.85	3.04	4.66	6.89	4.13	43.48	14.59	30.9	27	23.5	17	25.7	30.8	31.9	22.5	26	29.5
1115	7	147	2.49	1990	MM	M2	program1	2.81	11.96	2.22	0.69	8.1	13.42	0	14.87	56.38	21.52	31.1	27	21.1	11.5	23.7	29.3	35.1	19.9	25.6	29.4
1115	7	147	2.27	1990	MM	M2	program1	2.81	11.96	2.22	0.69	8.1	13.42	0	14.87	56.38	21.52	31.1	27	21.1	11.5	23.7	29.3	35.1	19.9	25.6	29.4
1115	4	152	2.72	1987	Mix	FMix	program1	11.79	19.02	9.1	12.53	1.84	24.15	23.54	40.65	104.49	49.53	30.4	23.6	18.7	13.4	24.4	27.3	29.2	18.6	23.2	27
1115	4	152	2.72	1987	Mix	MMix	program1	11.79	19.02	9.1	12.53	1.84	24.15	23.54	40.65	104.49	49.53	30.4	23.6	18.7	13.4	24.4	27.3	29.2	18.6	23.2	27
1115	5	162	2.49	1988	MM	M2	program1	4.01	1.04	7.97	5.46	3.29	16.76	11.19	14.47	50.45	31.24	29.7	26.1	19.7	16.7	26.2	27.5	31.1	20.8	24.9	28.3
1115	5	162	2.72	1988	MM	M2	program1	4.01	1.04	7.97	5.46	3.29	16.76	11.19	14.47	50.45	31.24	29.7	26.1	19.7	16.7	26.2	27.5	31.1	20.8	24.9	28.3
1115	3	168	2.49	1986	FF	F2	program1	15.18	14.9	10.72	2.16	5.44	18.39	12.31	27.78	70.14	36.14	30.3	24.5	20.6	14.6	26.1	26.5	30	19.9	25.3	27.5
1115	3	168	2.04	1986	FF	F2	program1	15.18	14.9	10.72	2.16	5.44	18.39	12.31	27.78	70.14	36.14	30.3	24.5	20.6	14.6	26.1	26.5	30	19.9	25.3	27.5
1286	4	163	2.95	1987	MM	M2	program1	11.79	19.02	9.1	12.53	1.84	24.15	23.54	40.65	104.49	49.53	30.4	23.6	18.7	13.4	24.4	27.3	29.2	18.6	23.2	27
1286	4	163	3.18	1987	MM	M2	program1	11.79	19.02	9.1	12.53	1.84	24.15	23.54	40.65	104.49	49.53	30.4	23.6	18.7	13.4	24.4	27.3	29.2	18.6	23.2	27
1286	5	167	2.95	1988	F	F1	program1	4.01	1.04	7.97	5.46	3.29	16.76	11.19	14.47	50.45	31.24	29.7	26.1	19.7	16.7	26.2	27.5	31.1	20.8	24.9	28.3
1286	3	169	2.27	1986	Mix	FMix	program1	15.18	14.9	10.72	2.16	5.44	18.39	12.31	27.78	70.14	36.14	30.3	24.5	20.6	14.6	26.1	26.5	30	19.9	25.3	27.5
1286	3	169	2.72	1986	Mix	MMix	program1	15.18	14.9	10.72	2.16	5.44	18.39	12.31	27.78	70.14	36.14	30.3	24.5	20.6	14.6	26.1	26.5	30	19.9	25.3	27.5
1286	6	171	2.72	1989	Mix	FMix	program1	7.65	1.84	0.44	1.85	3.04	4.66	6.89	4.13	43.48	14.59	30.9	27	23.5	17	25.7	30.8	31.9	22.5	26	29.5
1286	6	171	2.72	1989	Mix	MMix	program1	7.65	1.84	0.44	1.85	3.04	4.66	6.89	4.13	43.48	14.59	30.9	27	23.5	17	25.7	30.8	31.9	22.5	26	29.5
1005	2	117	3.18	1986	M	M1	program1	15.18	14.9	10.72	2.16	5.44	18.39	12.31	27.78	70.14	36.14	30.3	24.5	20.6	14.6	26.1	26.5	30	19.9	25.3	27.5
1005	3	142	2.04	1987	FF	F2	program1	11.79	19.02	9.1	12.53	1.84	24.15	23.54	40.65	104.49	49.53	30.4	23.6	18.7	13.4	24.4	27.3	29.2	18.6	23.2	27
1005	3	142	2.04	1987	FF	F2	program1	11.79	19.02	9.1	12.53	1.84	24.15	23.54	40.65	104.49	49.53	30.4	23.6	18.7	13.4	24.4	27.3	29.2	18.6	23.2	27
1131	4	145	1.81	1988	Mix	FMix	program1	4.01	1.04	7.97	5.46	3.29	16.76	11.19	14.47	50.45	31.24	29.7	26.1	19.7	16.7	26.2	27.5	31.1	20.8	24.9	28.3
1131	4	145	2.49	1988	Mix	MMix	program1	4.01	1.04	7.97	5.46	3.29	16.76	11.19	14.47	50.45	31.24	29.7	26.1	19.7	16.7	26.2	27.5	31.1	20.8	24.9	28.3
1131	3	150	2.04	1987	F	F1	program1	11.79	19.02	9.1	12.53	1.84	24.15	23.54	40.65	104.49	49.53	30.4	23.6	18.7	13.4	24.4	27.3	29.2	18.6	23.2	27
1131	2	210	1.95	1986	Mix	FMix	program1	15.18	14.9	10.72	2.16	5.44	18.39	12.31	27.78	70.14	36.14	30.3	24.5	20.6	14.6	26.1	26.5	30	19.9	25.3	27.5
1131	2	210	2.72	1986	Mix	MMix	program1	15.18	14.9	10.72	2.16	5.44	18.39	12.31	27.78	70.14	36.14	30.3	24.5	20.6	14.6	26.1	26.5	30	19.9	25.3	27.5
1348	3	168	2.49	1987	Mix	FMix	program1	11.79	19.02	9.1	12.53	1.84	24.15	23.54	40.65	104.49	49.53	30.4	23.6	18.7	13.4	24.4	27.3	29.2	18.6	23.2	27
1348	3	168	2.49	1987	Mix	MMix	program1	11.79	19.02	9.1	12.53	1.84	24.15	23.54	40.65	104.49	49.53	30.4	23.6	18.7	13.4	24.4	27.3	29.2	18.6	23.2	27
1348	4	171	2.95	1988	Mix	FMix	program1	4.01	1.04	7.97	5.46	3.29	16.76	11.19	14.47	50.45	31.24	29.7	26.1	19.7	16.7	26.2	27.5	31.1	20.8	24.9	28.3
1348	4	171	1.81	1988	Mix	MMix	program1	4.01	1.04	7.97	5.46	3.29	16.76	11.19	14.47	50.45	31.24	29.7	26.1	19.7	16.7	26.2	27.5	31.1	20.8	24.9	28.3
1348	5	174	2.72	1989	FF	F2	program1	7.65	1.84	0.44	1.85	3.04	4.66	6.89	4.13	43.48	14.59	30.9	27	23.5	17	25.7	30.8	31.9	22.5	26	29.5
1348	5	174	2.95	1989	FF	F2	program1	7.65	1.84	0.44	1.85	3.04	4.66	6.89	4.13	43.48	14.59	30.9	27	23.5	17	25.7	30.8	31.9	22.5	26	29.5
1348	2	180	2.27	1986	Mix	FMix	program1	15.18	14.9	10.72	2.16	5.44	18.39	12.31	27.78	70.14	36.14	30.3	24.5	20.6	14.6	26.1	26.5	30	19.9	25.3	27.5
1348	2	180	2.27	1986	Mix	MMix	program1	15.18	14.9	10.72	2.16	5.44	18.39	12.31	27.78	70.14	36.14	30.3	24.5	20.6	14.6	26.1	26.5	30	19.9	25.3	27.5
1074	5	136	2.27	1989	Mix	FMix	program1	7.65	1.84	0.44	1.85	3.04	4.66	6.89	4.13	43.48	14.59	30.9	27	23.5	17	25.7	30.8	31.9	22.5	26	29.5
1074	5	136	1.81	1989	Mix	MMix	program1	7.65	1.84	0.44	1.85	3.04	4.66	6.89	4.13	43.48	14.59	30.9	27	23.5	17	25.7	30.8	31.9	22.5	26	29.5
1074	2	163	2.27	1986	M	M1	program1	15.18	14.9	10.72	2.16	5.44	18.39	12.31	27.78	70.14	36.14	30.3	24.5	20.6	14.6	26.1	26.5	30	19.9	25.3	27.5
1074	4	167	1.81	1988	MM	M2	program1	4.01	1.04	7.97	5.46	3.29	16.76	11.19	14.47	50.45	31.24	29.7	26.1	19.7	16.7	26.2	27.5	31.1	20.8	24.9	28.3
1074	4	167	2.27	1988	MM	M2	program1	4.01	1.04	7.97	5.46	3.29	16.76	11.19	14.47	50.45	31.24	29.7	26.1	19.7	16.7	26.2	27.5	31.1	20.8	24.9	28.3
1074	3	243	2.27	1987	F	F1	program1	11.79	19.02	9.1	12.53	1.84	24.15	23.54	40.65	104.49	49.53	30.4	23.6	18.7	13.4	24.4	27.3	29.2	18.6	23.2	27
1107	5	142	3.18	1989	M	M1	program1	7.65	1.84	0.44	1.85	3.04	4.66	6.89	4.13	43.48	14.59	30.9	27	23.5	17	25.7	30.8	31.9	22.5	26	29.5
1107	4	166	2.27	1988	FF	F2	program1	4.01	1.04	7.97	5.46	3.29	16.76	11.19	14.47	50.45	31.24	29.7	26.1	19.7	16.7	26.2	27.5	31.1	20.8	24.9	28.3
1107	4	166	2.49	1988	FF	F2	program1	4.01	1.04	7.97	5.46	3.29	16.76	11.19	14.47	50.45	31.24	29.7	26.1	19.7	16.7	26.2	27.5	31.1	20.8	24.9	28.3
1107	2	170	2.49	1986	Mix	FMix	program1	15.18	14.9	10.72	2.16	5.44	18.39	12.31	27.78	70.14	36.14	30.3	24.5	20.6	14.6	26.1	26.5	30	19.9	25.3	27.5
1107	2	170	2.27	1986	Mix	MMix	program1	15.18	14.9	10.72	2.16	5.44	18.39	12.31	27.78	70.14	36.14	30.3	24.5	20.6	14.6	26.1	26.5	30	19.9	25.3	27.5
1107	3	177	2.49	1987	MM	M2	program1	11.79	19.02	9.1	12.53	1.84	24.15	23.54	40.65	104.49	49.53	30.4	23.6	18.7	13.4	24.4	27.3	29.2	18.6	23.2	27
1107	3	177	2.27	1987	MM	M2	program1	11.79	19.02	9.1	12.53	1.84	24.15	23.54	40.65	104.49	49.53	30.4	23.6	18.7	13.4	24.4	27.3	29.2	18.6	23.2	27
1072	5	135	2.27	1989	Mix	FMix	program1	7.65	1.84	0.44	1.85	3.04	4.66	6.89	4.13	43.48	14.59	30.9	27	23.5	17	25.7	30.8	31.9	22.5	26	29.5
1072	5	135	2.95	1989	Mix	MMix	program1	7.65	1.84	0.44	1.85	3.04	4.66	6.89	4.13	43.48	14.59	30.9	27	23.5	17	25.7	30.8	31.9	22.5	26	29.5
1072	2	137	2.72	1986	M	M1	program1	15.18	14.9	10.72	2.16	5.44	18.39	12.31	27.78	70.14	36.14	30.3	24.5	20.6	14.6	26.1	26.5	30	19.9	25.3	27.5
1072	3	156	2.27	1987	F	F1	program1	11.79	19.02	9.1	12.53	1.84	24.15	23.54	40.65	104.49	49.53	30.4	23.6	18.7	13.4	24.4	27.3	29.2	18.6	23.2	27
1072	4	163	2.27	1988	MM	M2	program1	4.01	1.04	7.97	5.46	3.29	16.76	11.19	14.47	50.45	31.24	29.7	26.1	19.7	16.7	26.2	27.5	31.1	20.8	24.9	28.3
1072	4	163	2.27	1988	MM	M2	program1	4.01	1.04	7.97	5.46	3.29	16.76	11.19	14.47	50.45	31.24	29.7	26.1	19.7	16.7	26.2	27.5	31.1	20.8	24.9	28.3
1254	2	160	2.04	1986	Mix	FMix	program1	15.18	14.9	10.72	2.16	5.44	18.39	12.31	27.78	70.14	36.14	30.3	24.5	20.6	14.6	26.1	26.5	30	19.9	25.3	27.5
1254	2	160	2.27	1986	Mix	MMix	program1	15.18	14.9	10.72	2.16	5.44	18.39	12.31	27.78	70.14	36.14	30.3	24.5	20.6	14.6	26.1	26.5	30	19.9	25.3	27.5
1254	5	169	3.18	1989	Mix	FMix	program1	7.65	1.84	0.44	1.85	3.04	4.66	6.89	4.13	43.48	14.59	30.9	27	23.5	17	25.7	30.8	31.9	22.5	26	29.5
1254	5	169	3.4	1989	Mix	MMix	program1	7.65	1.84	0.44	1.85	3.04	4.66	6.89	4.13	43.48	14.59	30.9	27	23.5	17	25.7	30.8	31.9	22.5	26	29.5
1254	4	235	2.49	1988	F	F1	program1	4.01	1.04	7.97	5.46	3.29	16.76	11.19	14.47	50.45	31.24	29.7	26.1	19.7	16.7	26.2	27.5	31.1	20.8	24.9	28.3
1317	5	165	2.86	1989	Mix	FMix	program1	7.65	1.84	0.44	1.85	3.04	4.66	6.89	4.13	43.48	14.59	30.9	27	23.5	17	25.7	30.8	31.9	22.5	26	29.5
1317	5	165	2.27	1989	Mix	MMix	program1	7.65	1.84	0.44	1.85	3.04	4.66	6.89	4.13	43.48	14.59	30.9	27	23.5	17	25.7	30.8	31.9	22.5	26	29.5
1317	3	166	2.27	1987	Mix	FMix	program1	11.79	19.02	9.1	12.53	1.84	24.15	23.54	40.65	104.49	49.53	30.4	23.6	18.7	13.4	24.4	27.3	29.2	18.6	23.2	27
1317	3	166	2.49	1987	Mix	MMix	program1	11.79	19.02	9.1	12.53	1.84	24.15	23.54	40.65	104.49	49.53	30.4	23.6	18.7	13.4	24.4	27.3	29.2	18.6	23.2	27
1317	2	197	2.27	1986	MM	M2	program1	15.18	14.9	10.72	2.16	5.44	18.39	12.31	27.78	70.14	36.14	30.3	24.5	20.6	14.6	26.1	26.5	30	19.9	25.3	27.5
1317	2	197	2.72	1986	MM	M2	program1	15.18	14.9	10.72	2.16	5.44	18.39	12.31	27.78	70.14	36.14	30.3	24.5	20.6	14.6	26.1	26.5	30	19.9	25.3	27.5
1044	5	128	3.63	1989	M	M1	program1	7.65	1.84	0.44	1.85	3.04	4.66	6.89	4.13	43.48	14.59	30.9	27	23.5	17	25.7	30.8	31.9	22.5	26	29.5
1044	6	150	3.18	1990	M	M1	program1	2.81	11.96	2.22	0.69	8.1	13.42	0	14.87	56.38	21.52	31.1	27	21.1	11.5	23.7	29.3	35.1	19.9	25.6	29.4
1044	2	164	2.95	1986	FF	F2	program1	15.18	14.9	10.72	2.16	5.44	18.39	12.31	27.78	70.14	36.14	30.3	24.5	20.6	14.6	26.1	26.5	30	19.9	25.3	27.5
1044	2	164	2.95	1986	FF	F2	program1	15.18	14.9	10.72	2.16	5.44	18.39	12.31	27.78	70.14	36.14	30.3	24.5	20.6	14.6	26.1	26.5	30	19.9	25.3	27.5
1044	3	174	3.18	1987	F	F1	program1	11.79	19.02	9.1	12.53	1.84	24.15	23.54	40.65	104.49	49.53	30.4	23.6	18.7	13.4	24.4	27.3	29.2	18.6	23.2	27
1019	6	123	2.27	1990	Mix	FMix	program1	2.81	11.96	2.22	0.69	8.1	13.42	0	14.87	56.38	21.52	31.1	27	21.1	11.5	23.7	29.3	35.1	19.9	25.6	29.4
1019	6	123	2.49	1990	Mix	MMix	program1	2.81	11.96	2.22	0.69	8.1	13.42	0	14.87	56.38	21.52	31.1	27	21.1	11.5	23.7	29.3	35.1	19.9	25.6	29.4
1019	3	125	1.81	1987	M	M1	program1	11.79	19.02	9.1	12.53	1.84	24.15	23.54	40.65	104.49	49.53	30.4	23.6	18.7	13.4	24.4	27.3	29.2	18.6	23.2	27
1019	5	144	2.27	1989	MM	M2	program1	7.65	1.84	0.44	1.85	3.04	4.66	6.89	4.13	43.48	14.59	30.9	27	23.5	17	25.7	30.8	31.9	22.5	26	29.5
1019	5	144	2.27	1989	MM	M2	program1	7.65	1.84	0.44	1.85	3.04	4.66	6.89	4.13	43.48	14.59	30.9	27	23.5	17	25.7	30.8	31.9	22.5	26	29.5
1019	2	178	2.72	1986	M	M1	program1	15.18	14.9	10.72	2.16	5.44	18.39	12.31	27.78	70.14	36.14	30.3	24.5	20.6	14.6	26.1	26.5	30	19.9	25.3	27.5
1481	2	193	1.59	1986	Mix	FMix	program1	15.18	14.9	10.72	2.16	5.44	18.39	12.31	27.78	70.14	36.14	30.3	24.5	20.6	14.6	26.1	26.5	30	19.9	25.3	27.5
1481	2	193	1.13	1986	Mix	MMix	program1	15.18	14.9	10.72	2.16	5.44	18.39	12.31	27.78	70.14	36.14	30.3	24.5	20.6	14.6	26.1	26.5	30	19.9	25.3	27.5
1098	4	141	2.04	1990	MM	M2	program1	2.81	11.96	2.22	0.69	8.1	13.42	0	14.87	56.38	21.52	31.1	27	21.1	11.5	23.7	29.3	35.1	19.9	25.6	29.4
1098	4	141	2.27	1990	MM	M2	program1	2.81	11.96	2.22	0.69	8.1	13.42	0	14.87	56.38	21.52	31.1	27	21.1	11.5	23.7	29.3	35.1	19.9	25.6	29.4
1098	3	144	2.27	1989	M	M1	program1	7.65	1.84	0.44	1.85	3.04	4.66	6.89	4.13	43.48	14.59	30.9	27	23.5	17	25.7	30.8	31.9	22.5	26	29.5
1098	2	160	1.59	1988	FF	F2	program1	4.01	1.04	7.97	5.46	3.29	16.76	11.19	14.47	50.45	31.24	29.7	26.1	19.7	16.7	26.2	27.5	31.1	20.8	24.9	28.3
1098	2	160	1.59	1988	FF	F2	program1	4.01	1.04	7.97	5.46	3.29	16.76	11.19	14.47	50.45	31.24	29.7	26.1	19.7	16.7	26.2	27.5	31.1	20.8	24.9	28.3
1067	7	134	2.72	1993	M	M1	program2	5.95	0.49	13.77	6.61	7.49	7.37	7	20.87	57.23	21.86	31.1	27.5	18.3	16	23.7	27	30.7	20.6	24.2	27.1
1067	10	134	2.27	1996	Mix	FMix	program3	12.85	1.98	7.02	3.62	3.05	5.09	3.55	12.62	27.81	11.69	31.4	26.7	19.7	17.4	26.5	31.2	34.7	21.3	26.5	30.8
1067	10	134	2.95	1996	Mix	MMix	program3	12.85	1.98	7.02	3.62	3.05	5.09	3.55	12.62	27.81	11.69	31.4	26.7	19.7	17.4	26.5	31.2	34.7	21.3	26.5	30.8
1067	9	137	2.72	1995	Mix	FMix	program2	14.32	11.3	8.42	15.22	4.54	16.5	11.86	34.94	78.74	32.9	29.8	25.7	20.7	17.2	24.8	28.3	30.4	21.2	25.2	27.8
1067	9	137	2.49	1995	Mix	MMix	program2	14.32	11.3	8.42	15.22	4.54	16.5	11.86	34.94	78.74	32.9	29.8	25.7	20.7	17.2	24.8	28.3	30.4	21.2	25.2	27.8
1067	8	143	2.27	1994	Mix	FMix	program2	10.41	5.12	4.3	2.43	5.59	9.31	8.27	11.85	52.96	23.17	31.5	25.5	17.3	16.4	25.3	26.4	32.8	19.7	24.6	28.2
1067	8	143	2.95	1994	Mix	MMix	program2	10.41	5.12	4.3	2.43	5.59	9.31	8.27	11.85	52.96	23.17	31.5	25.5	17.3	16.4	25.3	26.4	32.8	19.7	24.6	28.2
1067	5	146	3.63	1991	M	M1	program2	9.63	9.82	5.45	1.3	6.97	8.85	6.56	16.57	53.51	22.38	30.4	25.8	21.2	15.7	26	28.6	32	20.9	25.3	28.9
1067	6	152	2.49	1992	Mix	FMix	program2	22.74	8.03	4.04	30.92	6.43	15.66	12.13	42.99	112.49	34.22	27.7	27.1	17.8	15	23.5	26.3	31.3	20	24.3	27
1067	6	152	2.27	1992	Mix	MMix	program2	22.74	8.03	4.04	30.92	6.43	15.66	12.13	42.99	112.49	34.22	27.7	27.1	17.8	15	23.5	26.3	31.3	20	24.3	27
1067	4	155	1.81	1990	Mix	FMix	program2	2.81	11.96	2.22	0.69	8.1	13.42	0	14.87	56.38	21.52	31.1	27	21.1	11.5	23.7	29.3	35.1	19.9	25.6	29.4
1067	4	155	2.27	1990	Mix	MMix	program2	2.81	11.96	2.22	0.69	8.1	13.42	0	14.87	56.38	21.52	31.1	27	21.1	11.5	23.7	29.3	35.1	19.9	25.6	29.4
1067	2	162	2.27	1988	F	F1	program1	4.01	1.04	7.97	5.46	3.29	16.76	11.19	14.47	50.45	31.24	29.7	26.1	19.7	16.7	26.2	27.5	31.1	20.8	24.9	28.3
1158	4	151	2.27	1990	Mix	FMix	program1	2.81	11.96	2.22	0.69	8.1	13.42	0	14.87	56.38	21.52	31.1	27	21.1	11.5	23.7	29.3	35.1	19.9	25.6	29.4
1158	4	151	2.27	1990	Mix	MMix	program1	2.81	11.96	2.22	0.69	8.1	13.42	0	14.87	56.38	21.52	31.1	27	21.1	11.5	23.7	29.3	35.1	19.9	25.6	29.4
1158	3	165	2.49	1989	FF	F2	program1	7.65	1.84	0.44	1.85	3.04	4.66	6.89	4.13	43.48	14.59	30.9	27	23.5	17	25.7	30.8	31.9	22.5	26	29.5
1158	3	165	2.27	1989	FF	F2	program1	7.65	1.84	0.44	1.85	3.04	4.66	6.89	4.13	43.48	14.59	30.9	27	23.5	17	25.7	30.8	31.9	22.5	26	29.5
1158	2	170	2.72	1988	F	F1	program1	4.01	1.04	7.97	5.46	3.29	16.76	11.19	14.47	50.45	31.24	29.7	26.1	19.7	16.7	26.2	27.5	31.1	20.8	24.9	28.3
1037	2	126	2.72	1988	F	F1	program1	4.01	1.04	7.97	5.46	3.29	16.76	11.19	14.47	50.45	31.24	29.7	26.1	19.7	16.7	26.2	27.5	31.1	20.8	24.9	28.3
1037	3	133	2.72	1989	Mix	FMix	program1	7.65	1.84	0.44	1.85	3.04	4.66	6.89	4.13	43.48	14.59	30.9	27	23.5	17	25.7	30.8	31.9	22.5	26	29.5
1037	3	133	2.95	1989	Mix	MMix	program1	7.65	1.84	0.44	1.85	3.04	4.66	6.89	4.13	43.48	14.59	30.9	27	23.5	17	25.7	30.8	31.9	22.5	26	29.5
1037	4	145	2.04	1990	MM	M2	program1	2.81	11.96	2.22	0.69	8.1	13.42	0	14.87	56.38	21.52	31.1	27	21.1	11.5	23.7	29.3	35.1	19.9	25.6	29.4
1037	4	145	2.49	1990	MM	M2	program1	2.81	11.96	2.22	0.69	8.1	13.42	0	14.87	56.38	21.52	31.1	27	21.1	11.5	23.7	29.3	35.1	19.9	25.6	29.4
1037	7	152	3.54	1993	FF	F2	program3	5.95	0.49	13.77	6.61	7.49	7.37	7	20.87	57.23	21.86	31.1	27.5	18.3	16	23.7	27	30.7	20.6	24.2	27.1
1037	7	152	3.54	1993	FF	F2	program3	5.95	0.49	13.77	6.61	7.49	7.37	7	20.87	57.23	21.86	31.1	27.5	18.3	16	23.7	27	30.7	20.6	24.2	27.1
1037	8	152	3.4	1994	M	M1	program3	10.41	5.12	4.3	2.43	5.59	9.31	8.27	11.85	52.96	23.17	31.5	25.5	17.3	16.4	25.3	26.4	32.8	19.7	24.6	28.2
1037	11	152	3.18	1997	F	F1	program1	14.22	14.06	8.33	3.2	14.75	11.61	25.2	25.59	98.39	51.56	30.2	26	19.8	17.1	21.9	27	30	21	24.1	26.3
1037	10	153	2.72	1996	F	F1	program1	12.85	1.98	7.02	3.62	3.05	5.09	3.55	12.62	27.81	11.69	31.4	26.7	19.7	17.4	26.5	31.2	34.7	21.3	26.5	30.8
1037	6	157	3.31	1992	FF	F2	program3	22.74	8.03	4.04	30.92	6.43	15.66	12.13	42.99	112.49	34.22	27.7	27.1	17.8	15	23.5	26.3	31.3	20	24.3	27
1037	6	157	3.08	1992	FF	F2	program3	22.74	8.03	4.04	30.92	6.43	15.66	12.13	42.99	112.49	34.22	27.7	27.1	17.8	15	23.5	26.3	31.3	20	24.3	27
1037	9	158	3.4	1995	MM	M2	program3	14.32	11.3	8.42	15.22	4.54	16.5	11.86	34.94	78.74	32.9	29.8	25.7	20.7	17.2	24.8	28.3	30.4	21.2	25.2	27.8
1037	9	158	2.86	1995	MM	M2	program3	14.32	11.3	8.42	15.22	4.54	16.5	11.86	34.94	78.74	32.9	29.8	25.7	20.7	17.2	24.8	28.3	30.4	21.2	25.2	27.8
1037	13	159	3.08	1999	M	M1	program3	4.99	14.51	9.94	4.41	3.46	8.21	7.57	28.86	56.41	19.24	31.3	25.5	20.8	16.3	26.8	28.7	31.7	20.9	26.7	29.1
1179	4	153	2.72	1990	Mix	FMix	program1	2.81	11.96	2.22	0.69	8.1	13.42	0	14.87	56.38	21.52	31.1	27	21.1	11.5	23.7	29.3	35.1	19.9	25.6	29.4
1179	4	153	2.72	1990	Mix	MMix	program1	2.81	11.96	2.22	0.69	8.1	13.42	0	14.87	56.38	21.52	31.1	27	21.1	11.5	23.7	29.3	35.1	19.9	25.6	29.4
1179	9	153	3.31	1995	Mix	FMix	program3	14.32	11.3	8.42	15.22	4.54	16.5	11.86	34.94	78.74	32.9	29.8	25.7	20.7	17.2	24.8	28.3	30.4	21.2	25.2	27.8
1179	9	153	3.63	1995	Mix	MMix	program3	14.32	11.3	8.42	15.22	4.54	16.5	11.86	34.94	78.74	32.9	29.8	25.7	20.7	17.2	24.8	28.3	30.4	21.2	25.2	27.8
1179	11	154	2.36	1997	MM	M2	program3	14.22	14.06	8.33	3.2	14.75	11.61	25.2	25.59	98.39	51.56	30.2	26	19.8	17.1	21.9	27	30	21	24.1	26.3
1179	11	154	2.31	1997	MM	M2	program3	14.22	14.06	8.33	3.2	14.75	11.61	25.2	25.59	98.39	51.56	30.2	26	19.8	17.1	21.9	27	30	21	24.1	26.3
1179	7	155	3.18	1993	F	F1	program1	5.95	0.49	13.77	6.61	7.49	7.37	7	20.87	57.23	21.86	31.1	27.5	18.3	16	23.7	27	30.7	20.6	24.2	27.1
1179	10	158	2.49	1996	Mix	FMix	program3	12.85	1.98	7.02	3.62	3.05	5.09	3.55	12.62	27.81	11.69	31.4	26.7	19.7	17.4	26.5	31.2	34.7	21.3	26.5	30.8
1179	10	158	2.72	1996	Mix	MMix	program3	12.85	1.98	7.02	3.62	3.05	5.09	3.55	12.62	27.81	11.69	31.4	26.7	19.7	17.4	26.5	31.2	34.7	21.3	26.5	30.8
1179	8	162	3.31	1994	F	F1	program3	10.41	5.12	4.3	2.43	5.59	9.31	8.27	11.85	52.96	23.17	31.5	25.5	17.3	16.4	25.3	26.4	32.8	19.7	24.6	28.2
1179	3	166	2.72	1989	M	M1	program1	7.65	1.84	0.44	1.85	3.04	4.66	6.89	4.13	43.48	14.59	30.9	27	23.5	17	25.7	30.8	31.9	22.5	26	29.5
1179	2	171	2.04	1988	Mix	FMix	program1	4.01	1.04	7.97	5.46	3.29	16.76	11.19	14.47	50.45	31.24	29.7	26.1	19.7	16.7	26.2	27.5	31.1	20.8	24.9	28.3
1179	2	171	2.49	1988	Mix	MMix	program1	4.01	1.04	7.97	5.46	3.29	16.76	11.19	14.47	50.45	31.24	29.7	26.1	19.7	16.7	26.2	27.5	31.1	20.8	24.9	28.3
1179	12	179	2.77	1998	Mix	FMix	program3	0.97	9.32	5.04	5.76	0.72	1.73	6.07	20.12	48.55	8.52	33.2	26.3	19.3	15.7	26.1	32.7	34.5	20.4	26.6	31.1
1179	12	179	3.08	1998	Mix	MMix	program3	0.97	9.32	5.04	5.76	0.72	1.73	6.07	20.12	48.55	8.52	33.2	26.3	19.3	15.7	26.1	32.7	34.5	20.4	26.6	31.1
1168	7	152	3.76	1993	F	F1	program3	5.95	0.49	13.77	6.61	7.49	7.37	7	20.87	57.23	21.86	31.1	27.5	18.3	16	23.7	27	30.7	20.6	24.2	27.1
1168	4	166	2.72	1990	Mix	FMix	program1	2.81	11.96	2.22	0.69	8.1	13.42	0	14.87	56.38	21.52	31.1	27	21.1	11.5	23.7	29.3	35.1	19.9	25.6	29.4
1168	4	166	2.72	1990	Mix	MMix	program1	2.81	11.96	2.22	0.69	8.1	13.42	0	14.87	56.38	21.52	31.1	27	21.1	11.5	23.7	29.3	35.1	19.9	25.6	29.4
1168	6	195	2.18	1992	FF	F2	program3	22.74	8.03	4.04	30.92	6.43	15.66	12.13	42.99	112.49	34.22	27.7	27.1	17.8	15	23.5	26.3	31.3	20	24.3	27
1168	6	195	1.95	1992	FF	F2	program3	22.74	8.03	4.04	30.92	6.43	15.66	12.13	42.99	112.49	34.22	27.7	27.1	17.8	15	23.5	26.3	31.3	20	24.3	27
1411	2	175	3.18	1988	M	M1	program1	4.01	1.04	7.97	5.46	3.29	16.76	11.19	14.47	50.45	31.24	29.7	26.1	19.7	16.7	26.2	27.5	31.1	20.8	24.9	28.3
1143	4	148	2.04	1990	M	M1	program1	2.81	11.96	2.22	0.69	8.1	13.42	0	14.87	56.38	21.52	31.1	27	21.1	11.5	23.7	29.3	35.1	19.9	25.6	29.4
1143	2	167	1.81	1988	F	F1	program1	4.01	1.04	7.97	5.46	3.29	16.76	11.19	14.47	50.45	31.24	29.7	26.1	19.7	16.7	26.2	27.5	31.1	20.8	24.9	28.3
1143	3	167	1.81	1989	MM	M2	program1	7.65	1.84	0.44	1.85	3.04	4.66	6.89	4.13	43.48	14.59	30.9	27	23.5	17	25.7	30.8	31.9	22.5	26	29.5
1143	3	167	2.49	1989	MM	M2	program1	7.65	1.84	0.44	1.85	3.04	4.66	6.89	4.13	43.48	14.59	30.9	27	23.5	17	25.7	30.8	31.9	22.5	26	29.5
1159	4	151	1.81	1990	FF	F2	program1	2.81	11.96	2.22	0.69	8.1	13.42	0	14.87	56.38	21.52	31.1	27	21.1	11.5	23.7	29.3	35.1	19.9	25.6	29.4
1159	4	151	2.72	1990	FF	F2	program1	2.81	11.96	2.22	0.69	8.1	13.42	0	14.87	56.38	21.52	31.1	27	21.1	11.5	23.7	29.3	35.1	19.9	25.6	29.4
1159	2	157	2.04	1988	M	M1	program1	4.01	1.04	7.97	5.46	3.29	16.76	11.19	14.47	50.45	31.24	29.7	26.1	19.7	16.7	26.2	27.5	31.1	20.8	24.9	28.3
1159	3	171	3.63	1989	M	M1	program1	7.65	1.84	0.44	1.85	3.04	4.66	6.89	4.13	43.48	14.59	30.9	27	23.5	17	25.7	30.8	31.9	22.5	26	29.5
1159	6	202	2.95	1992	FF	F2	program3	22.74	8.03	4.04	30.92	6.43	15.66	12.13	42.99	112.49	34.22	27.7	27.1	17.8	15	23.5	26.3	31.3	20	24.3	27
1159	6	202	2.95	1992	FF	F2	program3	22.74	8.03	4.04	30.92	6.43	15.66	12.13	42.99	112.49	34.22	27.7	27.1	17.8	15	23.5	26.3	31.3	20	24.3	27
1073	7	135	2.72	1993	M	M1	program2	5.95	0.49	13.77	6.61	7.49	7.37	7	20.87	57.23	21.86	31.1	27.5	18.3	16	23.7	27	30.7	20.6	24.2	27.1
1073	9	143	2.95	1995	FF	F2	program2	14.32	11.3	8.42	15.22	4.54	16.5	11.86	34.94	78.74	32.9	29.8	25.7	20.7	17.2	24.8	28.3	30.4	21.2	25.2	27.8
1073	9	143	2.49	1995	FF	F2	program2	14.32	11.3	8.42	15.22	4.54	16.5	11.86	34.94	78.74	32.9	29.8	25.7	20.7	17.2	24.8	28.3	30.4	21.2	25.2	27.8
1073	6	152	2.49	1992	F	F1	program2	22.74	8.03	4.04	30.92	6.43	15.66	12.13	42.99	112.49	34.22	27.7	27.1	17.8	15	23.5	26.3	31.3	20	24.3	27
1073	8	158	2.72	1994	MM	M2	program2	10.41	5.12	4.3	2.43	5.59	9.31	8.27	11.85	52.96	23.17	31.5	25.5	17.3	16.4	25.3	26.4	32.8	19.7	24.6	28.2
1073	8	158	3.08	1994	MM	M2	program2	10.41	5.12	4.3	2.43	5.59	9.31	8.27	11.85	52.96	23.17	31.5	25.5	17.3	16.4	25.3	26.4	32.8	19.7	24.6	28.2
1073	10	162	2.27	1996	Mix	FMix	program2	12.85	1.98	7.02	3.62	3.05	5.09	3.55	12.62	27.81	11.69	31.4	26.7	19.7	17.4	26.5	31.2	34.7	21.3	26.5	30.8
1073	10	162	2.49	1996	Mix	MMix	program2	12.85	1.98	7.02	3.62	3.05	5.09	3.55	12.62	27.81	11.69	31.4	26.7	19.7	17.4	26.5	31.2	34.7	21.3	26.5	30.8
1073	4	164	2.49	1990	Mix	FMix	program2	2.81	11.96	2.22	0.69	8.1	13.42	0	14.87	56.38	21.52	31.1	27	21.1	11.5	23.7	29.3	35.1	19.9	25.6	29.4
1073	4	164	2.72	1990	Mix	MMix	program2	2.81	11.96	2.22	0.69	8.1	13.42	0	14.87	56.38	21.52	31.1	27	21.1	11.5	23.7	29.3	35.1	19.9	25.6	29.4
1073	5	165	2.72	1991	MM	M2	program2	9.63	9.82	5.45	1.3	6.97	8.85	6.56	16.57	53.51	22.38	30.4	25.8	21.2	15.7	26	28.6	32	20.9	25.3	28.9
1073	5	165	3.18	1991	MM	M2	program2	9.63	9.82	5.45	1.3	6.97	8.85	6.56	16.57	53.51	22.38	30.4	25.8	21.2	15.7	26	28.6	32	20.9	25.3	28.9
1073	3	171	3.63	1989	M	M1	program2	7.65	1.84	0.44	1.85	3.04	4.66	6.89	4.13	43.48	14.59	30.9	27	23.5	17	25.7	30.8	31.9	22.5	26	29.5
1073	2	175	2.27	1988	Mix	FMix	program1	4.01	1.04	7.97	5.46	3.29	16.76	11.19	14.47	50.45	31.24	29.7	26.1	19.7	16.7	26.2	27.5	31.1	20.8	24.9	28.3
1073	2	175	2.27	1988	Mix	MMix	program1	4.01	1.04	7.97	5.46	3.29	16.76	11.19	14.47	50.45	31.24	29.7	26.1	19.7	16.7	26.2	27.5	31.1	20.8	24.9	28.3
1073	11	183	2.63	1997	MM	M2	program2	14.22	14.06	8.33	3.2	14.75	11.61	25.2	25.59	98.39	51.56	30.2	26	19.8	17.1	21.9	27	30	21	24.1	26.3
1073	11	183	2.27	1997	MM	M2	program2	14.22	14.06	8.33	3.2	14.75	11.61	25.2	25.59	98.39	51.56	30.2	26	19.8	17.1	21.9	27	30	21	24.1	26.3
1093	5	140	2.95	1991	Mix	FMix	program2	9.63	9.82	5.45	1.3	6.97	8.85	6.56	16.57	53.51	22.38	30.4	25.8	21.2	15.7	26	28.6	32	20.9	25.3	28.9
1093	5	140	2.27	1991	Mix	MMix	program2	9.63	9.82	5.45	1.3	6.97	8.85	6.56	16.57	53.51	22.38	30.4	25.8	21.2	15.7	26	28.6	32	20.9	25.3	28.9
1093	4	156	2.27	1990	FF	F2	program2	2.81	11.96	2.22	0.69	8.1	13.42	0	14.87	56.38	21.52	31.1	27	21.1	11.5	23.7	29.3	35.1	19.9	25.6	29.4
1093	4	156	2.04	1990	FF	F2	program2	2.81	11.96	2.22	0.69	8.1	13.42	0	14.87	56.38	21.52	31.1	27	21.1	11.5	23.7	29.3	35.1	19.9	25.6	29.4
1093	6	157	1.95	1992	Mix	FMix	program2	22.74	8.03	4.04	30.92	6.43	15.66	12.13	42.99	112.49	34.22	27.7	27.1	17.8	15	23.5	26.3	31.3	20	24.3	27
1093	6	157	1.95	1992	Mix	MMix	program2	22.74	8.03	4.04	30.92	6.43	15.66	12.13	42.99	112.49	34.22	27.7	27.1	17.8	15	23.5	26.3	31.3	20	24.3	27
1093	3	158	2.04	1989	F	F1	program2	7.65	1.84	0.44	1.85	3.04	4.66	6.89	4.13	43.48	14.59	30.9	27	23.5	17	25.7	30.8	31.9	22.5	26	29.5
1093	2	159	2.27	1988	M	M1	program1	4.01	1.04	7.97	5.46	3.29	16.76	11.19	14.47	50.45	31.24	29.7	26.1	19.7	16.7	26.2	27.5	31.1	20.8	24.9	28.3
1116	3	143	2.63	1989	M	M1	program1	7.65	1.84	0.44	1.85	3.04	4.66	6.89	4.13	43.48	14.59	30.9	27	23.5	17	25.7	30.8	31.9	22.5	26	29.5
1116	8	155	3.08	1994	Mix	FMix	program3	10.41	5.12	4.3	2.43	5.59	9.31	8.27	11.85	52.96	23.17	31.5	25.5	17.3	16.4	25.3	26.4	32.8	19.7	24.6	28.2
1116	8	155	3.18	1994	Mix	MMix	program3	10.41	5.12	4.3	2.43	5.59	9.31	8.27	11.85	52.96	23.17	31.5	25.5	17.3	16.4	25.3	26.4	32.8	19.7	24.6	28.2
1116	2	161	1.81	1988	Mix	FMix	program1	4.01	1.04	7.97	5.46	3.29	16.76	11.19	14.47	50.45	31.24	29.7	26.1	19.7	16.7	26.2	27.5	31.1	20.8	24.9	28.3
1116	2	161	2.27	1988	Mix	MMix	program1	4.01	1.04	7.97	5.46	3.29	16.76	11.19	14.47	50.45	31.24	29.7	26.1	19.7	16.7	26.2	27.5	31.1	20.8	24.9	28.3
1152	5	150	1.81	1991	Mix	FMix	program2	9.63	9.82	5.45	1.3	6.97	8.85	6.56	16.57	53.51	22.38	30.4	25.8	21.2	15.7	26	28.6	32	20.9	25.3	28.9
1152	5	150	1.81	1991	Mix	MMix	program2	9.63	9.82	5.45	1.3	6.97	8.85	6.56	16.57	53.51	22.38	30.4	25.8	21.2	15.7	26	28.6	32	20.9	25.3	28.9
1152	6	154	1.81	1992	Mix	FMix	program2	22.74	8.03	4.04	30.92	6.43	15.66	12.13	42.99	112.49	34.22	27.7	27.1	17.8	15	23.5	26.3	31.3	20	24.3	27
1152	6	154	2.04	1992	Mix	MMix	program2	22.74	8.03	4.04	30.92	6.43	15.66	12.13	42.99	112.49	34.22	27.7	27.1	17.8	15	23.5	26.3	31.3	20	24.3	27
1152	7	172	3.18	1993	M	M1	program2	5.95	0.49	13.77	6.61	7.49	7.37	7	20.87	57.23	21.86	31.1	27.5	18.3	16	23.7	27	30.7	20.6	24.2	27.1
1152	3	175	2.95	1989	FF	F2	program2	7.65	1.84	0.44	1.85	3.04	4.66	6.89	4.13	43.48	14.59	30.9	27	23.5	17	25.7	30.8	31.9	22.5	26	29.5
1152	3	175	2.72	1989	FF	F2	program2	7.65	1.84	0.44	1.85	3.04	4.66	6.89	4.13	43.48	14.59	30.9	27	23.5	17	25.7	30.8	31.9	22.5	26	29.5
1152	4	175	1.95	1990	F	F1	program2	2.81	11.96	2.22	0.69	8.1	13.42	0	14.87	56.38	21.52	31.1	27	21.1	11.5	23.7	29.3	35.1	19.9	25.6	29.4
1152	2	210	2.49	1988	FF	F2	program2	4.01	1.04	7.97	5.46	3.29	16.76	11.19	14.47	50.45	31.24	29.7	26.1	19.7	16.7	26.2	27.5	31.1	20.8	24.9	28.3
1152	2	210	2.49	1988	FF	F2	program2	4.01	1.04	7.97	5.46	3.29	16.76	11.19	14.47	50.45	31.24	29.7	26.1	19.7	16.7	26.2	27.5	31.1	20.8	24.9	28.3
1153	3	150	2.49	1989	F	F1	program1	7.65	1.84	0.44	1.85	3.04	4.66	6.89	4.13	43.48	14.59	30.9	27	23.5	17	25.7	30.8	31.9	22.5	26	29.5
1153	7	152	3.31	1993	FF	F2	program3	5.95	0.49	13.77	6.61	7.49	7.37	7	20.87	57.23	21.86	31.1	27.5	18.3	16	23.7	27	30.7	20.6	24.2	27.1
1153	7	152	2.86	1993	FF	F2	program3	5.95	0.49	13.77	6.61	7.49	7.37	7	20.87	57.23	21.86	31.1	27.5	18.3	16	23.7	27	30.7	20.6	24.2	27.1
1153	4	160	3.18	1990	Mix	FMix	program1	2.81	11.96	2.22	0.69	8.1	13.42	0	14.87	56.38	21.52	31.1	27	21.1	11.5	23.7	29.3	35.1	19.9	25.6	29.4
1153	4	160	2.95	1990	Mix	MMix	program1	2.81	11.96	2.22	0.69	8.1	13.42	0	14.87	56.38	21.52	31.1	27	21.1	11.5	23.7	29.3	35.1	19.9	25.6	29.4
1153	2	173	2.95	1988	MM	M2	program1	4.01	1.04	7.97	5.46	3.29	16.76	11.19	14.47	50.45	31.24	29.7	26.1	19.7	16.7	26.2	27.5	31.1	20.8	24.9	28.3
1153	2	173	2.72	1988	MM	M2	program1	4.01	1.04	7.97	5.46	3.29	16.76	11.19	14.47	50.45	31.24	29.7	26.1	19.7	16.7	26.2	27.5	31.1	20.8	24.9	28.3
1419	2	176	1.59	1988	FF	F2	program1	4.01	1.04	7.97	5.46	3.29	16.76	11.19	14.47	50.45	31.24	29.7	26.1	19.7	16.7	26.2	27.5	31.1	20.8	24.9	28.3
1419	2	176	1.59	1988	FF	F2	program1	4.01	1.04	7.97	5.46	3.29	16.76	11.19	14.47	50.45	31.24	29.7	26.1	19.7	16.7	26.2	27.5	31.1	20.8	24.9	28.3
1437	3	180	2.04	1989	Mix	FMix	program1	7.65	1.84	0.44	1.85	3.04	4.66	6.89	4.13	43.48	14.59	30.9	27	23.5	17	25.7	30.8	31.9	22.5	26	29.5
1437	3	180	2.72	1989	Mix	MMix	program1	7.65	1.84	0.44	1.85	3.04	4.66	6.89	4.13	43.48	14.59	30.9	27	23.5	17	25.7	30.8	31.9	22.5	26	29.5
1444	2	181	2.49	1988	FF	F2	program1	4.01	1.04	7.97	5.46	3.29	16.76	11.19	14.47	50.45	31.24	29.7	26.1	19.7	16.7	26.2	27.5	31.1	20.8	24.9	28.3
1444	2	181	2.72	1988	FF	F2	program1	4.01	1.04	7.97	5.46	3.29	16.76	11.19	14.47	50.45	31.24	29.7	26.1	19.7	16.7	26.2	27.5	31.1	20.8	24.9	28.3
1380	2	171	2.27	1988	Mix	FMix	program1	4.01	1.04	7.97	5.46	3.29	16.76	11.19	14.47	50.45	31.24	29.7	26.1	19.7	16.7	26.2	27.5	31.1	20.8	24.9	28.3
1380	2	171	2.72	1988	Mix	MMix	program1	4.01	1.04	7.97	5.46	3.29	16.76	11.19	14.47	50.45	31.24	29.7	26.1	19.7	16.7	26.2	27.5	31.1	20.8	24.9	28.3
1263	3	161	2.72	1989	F	F1	program1	7.65	1.84	0.44	1.85	3.04	4.66	6.89	4.13	43.48	14.59	30.9	27	23.5	17	25.7	30.8	31.9	22.5	26	29.5
1263	7	164	2.95	1993	FF	F2	program3	5.95	0.49	13.77	6.61	7.49	7.37	7	20.87	57.23	21.86	31.1	27.5	18.3	16	23.7	27	30.7	20.6	24.2	27.1
1263	7	164	2.95	1993	FF	F2	program3	5.95	0.49	13.77	6.61	7.49	7.37	7	20.87	57.23	21.86	31.1	27.5	18.3	16	23.7	27	30.7	20.6	24.2	27.1
1263	4	166	2.95	1990	F	F1	program1	2.81	11.96	2.22	0.69	8.1	13.42	0	14.87	56.38	21.52	31.1	27	21.1	11.5	23.7	29.3	35.1	19.9	25.6	29.4
1263	2	172	2.95	1988	M	M1	program1	4.01	1.04	7.97	5.46	3.29	16.76	11.19	14.47	50.45	31.24	29.7	26.1	19.7	16.7	26.2	27.5	31.1	20.8	24.9	28.3
1263	6	172	2.72	1992	Mix	FMix	program3	22.74	8.03	4.04	30.92	6.43	15.66	12.13	42.99	112.49	34.22	27.7	27.1	17.8	15	23.5	26.3	31.3	20	24.3	27
1263	6	172	2.95	1992	Mix	MMix	program3	22.74	8.03	4.04	30.92	6.43	15.66	12.13	42.99	112.49	34.22	27.7	27.1	17.8	15	23.5	26.3	31.3	20	24.3	27
1429	4	178	2.27	1990	F	F1	program1	2.81	11.96	2.22	0.69	8.1	13.42	0	14.87	56.38	21.52	31.1	27	21.1	11.5	23.7	29.3	35.1	19.9	25.6	29.4
1429	3	179	2.49	1989	Mix	FMix	program1	7.65	1.84	0.44	1.85	3.04	4.66	6.89	4.13	43.48	14.59	30.9	27	23.5	17	25.7	30.8	31.9	22.5	26	29.5
1429	3	179	2.86	1989	Mix	MMix	program1	7.65	1.84	0.44	1.85	3.04	4.66	6.89	4.13	43.48	14.59	30.9	27	23.5	17	25.7	30.8	31.9	22.5	26	29.5
1429	2	186	1.81	1988	Mix	FMix	program1	4.01	1.04	7.97	5.46	3.29	16.76	11.19	14.47	50.45	31.24	29.7	26.1	19.7	16.7	26.2	27.5	31.1	20.8	24.9	28.3
1429	2	186	2.04	1988	Mix	MMix	program1	4.01	1.04	7.97	5.46	3.29	16.76	11.19	14.47	50.45	31.24	29.7	26.1	19.7	16.7	26.2	27.5	31.1	20.8	24.9	28.3
1429	6	188	3.4	1992	MM	M2	program3	22.74	8.03	4.04	30.92	6.43	15.66	12.13	42.99	112.49	34.22	27.7	27.1	17.8	15	23.5	26.3	31.3	20	24.3	27
1429	6	188	4.08	1992	MM	M2	program3	22.74	8.03	4.04	30.92	6.43	15.66	12.13	42.99	112.49	34.22	27.7	27.1	17.8	15	23.5	26.3	31.3	20	24.3	27
1264	7	161	3.63	1993	M	M1	program2	5.95	0.49	13.77	6.61	7.49	7.37	7	20.87	57.23	21.86	31.1	27.5	18.3	16	23.7	27	30.7	20.6	24.2	27.1
1264	6	177	3.54	1992	M	M1	program2	22.74	8.03	4.04	30.92	6.43	15.66	12.13	42.99	112.49	34.22	27.7	27.1	17.8	15	23.5	26.3	31.3	20	24.3	27
1264	5	188	2.27	1991	Mix	FMix	program2	9.63	9.82	5.45	1.3	6.97	8.85	6.56	16.57	53.51	22.38	30.4	25.8	21.2	15.7	26	28.6	32	20.9	25.3	28.9
1264	5	188	2.49	1991	Mix	MMix	program2	9.63	9.82	5.45	1.3	6.97	8.85	6.56	16.57	53.51	22.38	30.4	25.8	21.2	15.7	26	28.6	32	20.9	25.3	28.9
1264	4	192	2.27	1990	Mix	FMix	program2	2.81	11.96	2.22	0.69	8.1	13.42	0	14.87	56.38	21.52	31.1	27	21.1	11.5	23.7	29.3	35.1	19.9	25.6	29.4
1264	4	192	2.49	1990	Mix	MMix	program2	2.81	11.96	2.22	0.69	8.1	13.42	0	14.87	56.38	21.52	31.1	27	21.1	11.5	23.7	29.3	35.1	19.9	25.6	29.4
1264	2	203	2.72	1988	M	M1	program2	4.01	1.04	7.97	5.46	3.29	16.76	11.19	14.47	50.45	31.24	29.7	26.1	19.7	16.7	26.2	27.5	31.1	20.8	24.9	28.3
1264	3	208	2.4	1989	Mix	FMix	program2	7.65	1.84	0.44	1.85	3.04	4.66	6.89	4.13	43.48	14.59	30.9	27	23.5	17	25.7	30.8	31.9	22.5	26	29.5
1264	3	208	2.86	1989	Mix	MMix	program2	7.65	1.84	0.44	1.85	3.04	4.66	6.89	4.13	43.48	14.59	30.9	27	23.5	17	25.7	30.8	31.9	22.5	26	29.5
1117	8	143	2.27	1994	MM	M2	program3	10.41	5.12	4.3	2.43	5.59	9.31	8.27	11.85	52.96	23.17	31.5	25.5	17.3	16.4	25.3	26.4	32.8	19.7	24.6	28.2
1117	8	143	2.27	1994	MM	M2	program3	10.41	5.12	4.3	2.43	5.59	9.31	8.27	11.85	52.96	23.17	31.5	25.5	17.3	16.4	25.3	26.4	32.8	19.7	24.6	28.2
1117	4	145	2.49	1990	F	F1	program1	2.81	11.96	2.22	0.69	8.1	13.42	0	14.87	56.38	21.52	31.1	27	21.1	11.5	23.7	29.3	35.1	19.9	25.6	29.4
1117	6	154	2.4	1992	Mix	FMix	program3	22.74	8.03	4.04	30.92	6.43	15.66	12.13	42.99	112.49	34.22	27.7	27.1	17.8	15	23.5	26.3	31.3	20	24.3	27
1117	6	154	2.4	1992	Mix	MMix	program3	22.74	8.03	4.04	30.92	6.43	15.66	12.13	42.99	112.49	34.22	27.7	27.1	17.8	15	23.5	26.3	31.3	20	24.3	27
1117	2	164	1.36	1988	Mix	FMix	program1	4.01	1.04	7.97	5.46	3.29	16.76	11.19	14.47	50.45	31.24	29.7	26.1	19.7	16.7	26.2	27.5	31.1	20.8	24.9	28.3
1117	2	164	2.27	1988	Mix	MMix	program1	4.01	1.04	7.97	5.46	3.29	16.76	11.19	14.47	50.45	31.24	29.7	26.1	19.7	16.7	26.2	27.5	31.1	20.8	24.9	28.3
1117	3	164	2.27	1989	FF	F2	program1	7.65	1.84	0.44	1.85	3.04	4.66	6.89	4.13	43.48	14.59	30.9	27	23.5	17	25.7	30.8	31.9	22.5	26	29.5
1117	3	164	2.72	1989	FF	F2	program2	7.65	1.84	0.44	1.85	3.04	4.66	6.89	4.13	43.48	14.59	30.9	27	23.5	17	25.7	30.8	31.9	22.5	26	29.5
1117	7	183	2.49	1993	MM	M2	program3	5.95	0.49	13.77	6.61	7.49	7.37	7	20.87	57.23	21.86	31.1	27.5	18.3	16	23.7	27	30.7	20.6	24.2	27.1
1117	7	183	2.72	1993	MM	M2	program3	5.95	0.49	13.77	6.61	7.49	7.37	7	20.87	57.23	21.86	31.1	27.5	18.3	16	23.7	27	30.7	20.6	24.2	27.1
1138	4	147	2.49	1990	FF	F2	program1	2.81	11.96	2.22	0.69	8.1	13.42	0	14.87	56.38	21.52	31.1	27	21.1	11.5	23.7	29.3	35.1	19.9	25.6	29.4
1138	4	147	2.49	1990	FF	F2	program1	2.81	11.96	2.22	0.69	8.1	13.42	0	14.87	56.38	21.52	31.1	27	21.1	11.5	23.7	29.3	35.1	19.9	25.6	29.4
1138	3	171	3.18	1989	MM	M2	program1	7.65	1.84	0.44	1.85	3.04	4.66	6.89	4.13	43.48	14.59	30.9	27	23.5	17	25.7	30.8	31.9	22.5	26	29.5
1138	3	171	3.18	1989	MM	M2	program1	7.65	1.84	0.44	1.85	3.04	4.66	6.89	4.13	43.48	14.59	30.9	27	23.5	17	25.7	30.8	31.9	22.5	26	29.5
1138	2	207	3.4	1988	M	M1	program1	4.01	1.04	7.97	5.46	3.29	16.76	11.19	14.47	50.45	31.24	29.7	26.1	19.7	16.7	26.2	27.5	31.1	20.8	24.9	28.3
1160	4	151	2.27	1990	M	M1	program1	2.81	11.96	2.22	0.69	8.1	13.42	0	14.87	56.38	21.52	31.1	27	21.1	11.5	23.7	29.3	35.1	19.9	25.6	29.4
1160	3	158	2.49	1989	F	F1	program1	7.65	1.84	0.44	1.85	3.04	4.66	6.89	4.13	43.48	14.59	30.9	27	23.5	17	25.7	30.8	31.9	22.5	26	29.5
1160	2	164	2.49	1988	F	F1	program1	4.01	1.04	7.97	5.46	3.29	16.76	11.19	14.47	50.45	31.24	29.7	26.1	19.7	16.7	26.2	27.5	31.1	20.8	24.9	28.3
1340	2	167	1.81	1988	Mix	FMix	program1	4.01	1.04	7.97	5.46	3.29	16.76	11.19	14.47	50.45	31.24	29.7	26.1	19.7	16.7	26.2	27.5	31.1	20.8	24.9	28.3
1340	2	167	2.04	1988	Mix	MMix	program1	4.01	1.04	7.97	5.46	3.29	16.76	11.19	14.47	50.45	31.24	29.7	26.1	19.7	16.7	26.2	27.5	31.1	20.8	24.9	28.3
1365	4	169	2.72	1990	Mix	FMix	program1	2.81	11.96	2.22	0.69	8.1	13.42	0	14.87	56.38	21.52	31.1	27	21.1	11.5	23.7	29.3	35.1	19.9	25.6	29.4
1365	4	169	1.81	1990	Mix	MMix	program1	2.81	11.96	2.22	0.69	8.1	13.42	0	14.87	56.38	21.52	31.1	27	21.1	11.5	23.7	29.3	35.1	19.9	25.6	29.4
1365	2	171	2.27	1988	Mix	FMix	program1	4.01	1.04	7.97	5.46	3.29	16.76	11.19	14.47	50.45	31.24	29.7	26.1	19.7	16.7	26.2	27.5	31.1	20.8	24.9	28.3
1365	2	171	2.72	1988	Mix	MMix	program1	4.01	1.04	7.97	5.46	3.29	16.76	11.19	14.47	50.45	31.24	29.7	26.1	19.7	16.7	26.2	27.5	31.1	20.8	24.9	28.3
1365	3	177	2.86	1989	Mix	FMix	program1	7.65	1.84	0.44	1.85	3.04	4.66	6.89	4.13	43.48	14.59	30.9	27	23.5	17	25.7	30.8	31.9	22.5	26	29.5
1365	3	177	3.31	1989	Mix	MMix	program1	7.65	1.84	0.44	1.85	3.04	4.66	6.89	4.13	43.48	14.59	30.9	27	23.5	17	25.7	30.8	31.9	22.5	26	29.5
1412	3	175	2.72	1989	M	M1	program1	7.65	1.84	0.44	1.85	3.04	4.66	6.89	4.13	43.48	14.59	30.9	27	23.5	17	25.7	30.8	31.9	22.5	26	29.5
1412	4	186	1.95	1990	Mix	FMix	program1	2.81	11.96	2.22	0.69	8.1	13.42	0	14.87	56.38	21.52	31.1	27	21.1	11.5	23.7	29.3	35.1	19.9	25.6	29.4
1412	4	186	2.04	1990	Mix	MMix	program1	2.81	11.96	2.22	0.69	8.1	13.42	0	14.87	56.38	21.52	31.1	27	21.1	11.5	23.7	29.3	35.1	19.9	25.6	29.4
1412	2	200	2.27	1988	M	M1	program1	4.01	1.04	7.97	5.46	3.29	16.76	11.19	14.47	50.45	31.24	29.7	26.1	19.7	16.7	26.2	27.5	31.1	20.8	24.9	28.3
1404	2	174	3.63	1988	M	M1	program1	4.01	1.04	7.97	5.46	3.29	16.76	11.19	14.47	50.45	31.24	29.7	26.1	19.7	16.7	26.2	27.5	31.1	20.8	24.9	28.3
1397	8	173	3.63	1994	Mix	FMix	program3	10.41	5.12	4.3	2.43	5.59	9.31	8.27	11.85	52.96	23.17	31.5	25.5	17.3	16.4	25.3	26.4	32.8	19.7	24.6	28.2
1397	8	173	3.31	1994	Mix	MMix	program3	10.41	5.12	4.3	2.43	5.59	9.31	8.27	11.85	52.96	23.17	31.5	25.5	17.3	16.4	25.3	26.4	32.8	19.7	24.6	28.2
1397	7	181	3.4	1993	FF	F2	program3	5.95	0.49	13.77	6.61	7.49	7.37	7	20.87	57.23	21.86	31.1	27.5	18.3	16	23.7	27	30.7	20.6	24.2	27.1
1397	7	181	3.63	1993	FF	F2	program3	5.95	0.49	13.77	6.61	7.49	7.37	7	20.87	57.23	21.86	31.1	27.5	18.3	16	23.7	27	30.7	20.6	24.2	27.1
1397	3	196	3.18	1989	MM	M2	program1	7.65	1.84	0.44	1.85	3.04	4.66	6.89	4.13	43.48	14.59	30.9	27	23.5	17	25.7	30.8	31.9	22.5	26	29.5
1397	3	196	3.63	1989	MM	M2	program1	7.65	1.84	0.44	1.85	3.04	4.66	6.89	4.13	43.48	14.59	30.9	27	23.5	17	25.7	30.8	31.9	22.5	26	29.5
1397	6	202	3.63	1992	MM	M2	program3	22.74	8.03	4.04	30.92	6.43	15.66	12.13	42.99	112.49	34.22	27.7	27.1	17.8	15	23.5	26.3	31.3	20	24.3	27
1397	6	202	3.86	1992	MM	M2	program3	22.74	8.03	4.04	30.92	6.43	15.66	12.13	42.99	112.49	34.22	27.7	27.1	17.8	15	23.5	26.3	31.3	20	24.3	27
1397	2	213	2.72	1988	Mix	FMix	program1	4.01	1.04	7.97	5.46	3.29	16.76	11.19	14.47	50.45	31.24	29.7	26.1	19.7	16.7	26.2	27.5	31.1	20.8	24.9	28.3
1397	2	213	2.72	1988	Mix	MMix	program1	4.01	1.04	7.97	5.46	3.29	16.76	11.19	14.47	50.45	31.24	29.7	26.1	19.7	16.7	26.2	27.5	31.1	20.8	24.9	28.3
1099	3	141	2.04	1990	FF	F2	program1	2.81	11.96	2.22	0.69	8.1	13.42	0	14.87	56.38	21.52	31.1	27	21.1	11.5	23.7	29.3	35.1	19.9	25.6	29.4
1099	3	141	2.27	1990	FF	F2	program1	2.81	11.96	2.22	0.69	8.1	13.42	0	14.87	56.38	21.52	31.1	27	21.1	11.5	23.7	29.3	35.1	19.9	25.6	29.4
1242	3	159	2.27	1990	Mix	FMix	program1	2.81	11.96	2.22	0.69	8.1	13.42	0	14.87	56.38	21.52	31.1	27	21.1	11.5	23.7	29.3	35.1	19.9	25.6	29.4
1242	3	159	2.27	1990	Mix	MMix	program1	2.81	11.96	2.22	0.69	8.1	13.42	0	14.87	56.38	21.52	31.1	27	21.1	11.5	23.7	29.3	35.1	19.9	25.6	29.4
1242	2	168	2.04	1989	F	F1	program1	7.65	1.84	0.44	1.85	3.04	4.66	6.89	4.13	43.48	14.59	30.9	27	23.5	17	25.7	30.8	31.9	22.5	26	29.5
1275	3	162	2.27	1990	Mix	FMix	program1	2.81	11.96	2.22	0.69	8.1	13.42	0	14.87	56.38	21.52	31.1	27	21.1	11.5	23.7	29.3	35.1	19.9	25.6	29.4
1275	3	162	2.95	1990	Mix	MMix	program1	2.81	11.96	2.22	0.69	8.1	13.42	0	14.87	56.38	21.52	31.1	27	21.1	11.5	23.7	29.3	35.1	19.9	25.6	29.4
1275	2	180	3.08	1989	F	F1	program1	7.65	1.84	0.44	1.85	3.04	4.66	6.89	4.13	43.48	14.59	30.9	27	23.5	17	25.7	30.8	31.9	22.5	26	29.5
1425	5	177	3.08	1992	F	F1	program1	22.74	8.03	4.04	30.92	6.43	15.66	12.13	42.99	112.49	34.22	27.7	27.1	17.8	15	23.5	26.3	31.3	20	24.3	27
1425	3	179	2.04	1990	FF	F2	program1	2.81	11.96	2.22	0.69	8.1	13.42	0	14.87	56.38	21.52	31.1	27	21.1	11.5	23.7	29.3	35.1	19.9	25.6	29.4
1425	3	179	2.04	1990	FF	F2	program1	2.81	11.96	2.22	0.69	8.1	13.42	0	14.87	56.38	21.52	31.1	27	21.1	11.5	23.7	29.3	35.1	19.9	25.6	29.4
1087	8	139	2.72	1995	Mix	FMix	program3	14.32	11.3	8.42	15.22	4.54	16.5	11.86	34.94	78.74	32.9	29.8	25.7	20.7	17.2	24.8	28.3	30.4	21.2	25.2	27.8
1087	8	139	2.27	1995	Mix	MMix	program3	14.32	11.3	8.42	15.22	4.54	16.5	11.86	34.94	78.74	32.9	29.8	25.7	20.7	17.2	24.8	28.3	30.4	21.2	25.2	27.8
1087	9	148	2.4	1996	Mix	FMix	program3	12.85	1.98	7.02	3.62	3.05	5.09	3.55	12.62	27.81	11.69	31.4	26.7	19.7	17.4	26.5	31.2	34.7	21.3	26.5	30.8
1087	9	148	1.95	1996	Mix	MMix	program3	12.85	1.98	7.02	3.62	3.05	5.09	3.55	12.62	27.81	11.69	31.4	26.7	19.7	17.4	26.5	31.2	34.7	21.3	26.5	30.8
1087	10	152	1.27	1997	M	M1	program2	14.22	14.06	8.33	3.2	14.75	11.61	25.2	25.59	98.39	51.56	30.2	26	19.8	17.1	21.9	27	30	21	24.1	26.3
1087	11	153	2.18	1998	M	M1	program3	0.97	9.32	5.04	5.76	0.72	1.73	6.07	20.12	48.55	8.52	33.2	26.3	19.3	15.7	26.1	32.7	34.5	20.4	26.6	31.1
1087	7	156	3.54	1994	Mix	FMix	program3	10.41	5.12	4.3	2.43	5.59	9.31	8.27	11.85	52.96	23.17	31.5	25.5	17.3	16.4	25.3	26.4	32.8	19.7	24.6	28.2
1087	7	156	4.08	1994	Mix	MMix	program3	10.41	5.12	4.3	2.43	5.59	9.31	8.27	11.85	52.96	23.17	31.5	25.5	17.3	16.4	25.3	26.4	32.8	19.7	24.6	28.2
1087	6	157	3.18	1993	M	M1	program3	5.95	0.49	13.77	6.61	7.49	7.37	7	20.87	57.23	21.86	31.1	27.5	18.3	16	23.7	27	30.7	20.6	24.2	27.1
1087	2	173	2.49	1989	FF	F2	program1	7.65	1.84	0.44	1.85	3.04	4.66	6.89	4.13	43.48	14.59	30.9	27	23.5	17	25.7	30.8	31.9	22.5	26	29.5
1087	2	173	2.27	1989	FF	F2	program1	7.65	1.84	0.44	1.85	3.04	4.66	6.89	4.13	43.48	14.59	30.9	27	23.5	17	25.7	30.8	31.9	22.5	26	29.5
1214	3	157	2.27	1990	M	M1	program1	2.81	11.96	2.22	0.69	8.1	13.42	0	14.87	56.38	21.52	31.1	27	21.1	11.5	23.7	29.3	35.1	19.9	25.6	29.4
1376	2	170	3.4	1990	M	M1	program1	2.81	11.96	2.22	0.69	8.1	13.42	0	14.87	56.38	21.52	31.1	27	21.1	11.5	23.7	29.3	35.1	19.9	25.6	29.4
1376	4	177	2.27	1992	MM	M2	program3	22.74	8.03	4.04	30.92	6.43	15.66	12.13	42.99	112.49	34.22	27.7	27.1	17.8	15	23.5	26.3	31.3	20	24.3	27
1376	4	177	2.95	1992	MM	M2	program3	22.74	8.03	4.04	30.92	6.43	15.66	12.13	42.99	112.49	34.22	27.7	27.1	17.8	15	23.5	26.3	31.3	20	24.3	27
1376	5	179	2.95	1993	Mix	FMix	program3	5.95	0.49	13.77	6.61	7.49	7.37	7	20.87	57.23	21.86	31.1	27.5	18.3	16	23.7	27	30.7	20.6	24.2	27.1
1376	5	179	3.18	1993	Mix	MMix	program3	5.95	0.49	13.77	6.61	7.49	7.37	7	20.87	57.23	21.86	31.1	27.5	18.3	16	23.7	27	30.7	20.6	24.2	27.1
1027	7	124	1.72	1995	Mix	FMix	program3	14.32	11.3	8.42	15.22	4.54	16.5	11.86	34.94	78.74	32.9	29.8	25.7	20.7	17.2	24.8	28.3	30.4	21.2	25.2	27.8
1027	7	124	2.72	1995	Mix	MMix	program3	14.32	11.3	8.42	15.22	4.54	16.5	11.86	34.94	78.74	32.9	29.8	25.7	20.7	17.2	24.8	28.3	30.4	21.2	25.2	27.8
1027	5	144	2.27	1993	FF	F2	program3	5.95	0.49	13.77	6.61	7.49	7.37	7	20.87	57.23	21.86	31.1	27.5	18.3	16	23.7	27	30.7	20.6	24.2	27.1
1027	5	144	2.04	1993	FF	F2	program3	5.95	0.49	13.77	6.61	7.49	7.37	7	20.87	57.23	21.86	31.1	27.5	18.3	16	23.7	27	30.7	20.6	24.2	27.1
1027	6	155	2.95	1994	MM	M2	program3	10.41	5.12	4.3	2.43	5.59	9.31	8.27	11.85	52.96	23.17	31.5	25.5	17.3	16.4	25.3	26.4	32.8	19.7	24.6	28.2
1027	6	155	3.18	1994	MM	M2	program3	10.41	5.12	4.3	2.43	5.59	9.31	8.27	11.85	52.96	23.17	31.5	25.5	17.3	16.4	25.3	26.4	32.8	19.7	24.6	28.2
1027	2	158	2.27	1990	MM	M2	program1	2.81	11.96	2.22	0.69	8.1	13.42	0	14.87	56.38	21.52	31.1	27	21.1	11.5	23.7	29.3	35.1	19.9	25.6	29.4
1027	2	158	2.04	1990	MM	M2	program1	2.81	11.96	2.22	0.69	8.1	13.42	0	14.87	56.38	21.52	31.1	27	21.1	11.5	23.7	29.3	35.1	19.9	25.6	29.4
1027	4	158	2.49	1992	Mix	FMix	program3	22.74	8.03	4.04	30.92	6.43	15.66	12.13	42.99	112.49	34.22	27.7	27.1	17.8	15	23.5	26.3	31.3	20	24.3	27
1027	4	158	2.27	1992	Mix	MMix	program3	22.74	8.03	4.04	30.92	6.43	15.66	12.13	42.99	112.49	34.22	27.7	27.1	17.8	15	23.5	26.3	31.3	20	24.3	27
1068	2	134	2.18	1990	M	M1	program1	2.81	11.96	2.22	0.69	8.1	13.42	0	14.87	56.38	21.52	31.1	27	21.1	11.5	23.7	29.3	35.1	19.9	25.6	29.4
1068	4	142	1.81	1992	Mix	FMix	program3	22.74	8.03	4.04	30.92	6.43	15.66	12.13	42.99	112.49	34.22	27.7	27.1	17.8	15	23.5	26.3	31.3	20	24.3	27
1068	4	142	2.63	1992	Mix	MMix	program3	22.74	8.03	4.04	30.92	6.43	15.66	12.13	42.99	112.49	34.22	27.7	27.1	17.8	15	23.5	26.3	31.3	20	24.3	27
1438	2	180	1.95	1990	Mix	FMix	program1	2.81	11.96	2.22	0.69	8.1	13.42	0	14.87	56.38	21.52	31.1	27	21.1	11.5	23.7	29.3	35.1	19.9	25.6	29.4
1438	2	180	2.27	1990	Mix	MMix	program1	2.81	11.96	2.22	0.69	8.1	13.42	0	14.87	56.38	21.52	31.1	27	21.1	11.5	23.7	29.3	35.1	19.9	25.6	29.4
1398	10	173	2.72	1998	MM	M2	program1	0.97	9.32	5.04	5.76	0.72	1.73	6.07	20.12	48.55	8.52	33.2	26.3	19.3	15.7	26.1	32.7	34.5	20.4	26.6	31.1
1398	10	173	2.63	1998	MM	M2	program1	0.97	9.32	5.04	5.76	0.72	1.73	6.07	20.12	48.55	8.52	33.2	26.3	19.3	15.7	26.1	32.7	34.5	20.4	26.6	31.1
1398	11	174	2.81	1999	MM	M2	program1	4.99	14.51	9.94	4.41	3.46	8.21	7.57	28.86	56.41	19.24	31.3	25.5	20.8	16.3	26.8	28.7	31.7	20.9	26.7	29.1
1398	11	174	2.72	1999	MM	M2	program1	4.99	14.51	9.94	4.41	3.46	8.21	7.57	28.86	56.41	19.24	31.3	25.5	20.8	16.3	26.8	28.7	31.7	20.9	26.7	29.1
1398	9	177	2.36	1997	Mix	FMix	program1	14.22	14.06	8.33	3.2	14.75	11.61	25.2	25.59	98.39	51.56	30.2	26	19.8	17.1	21.9	27	30	21	24.1	26.3
1398	9	177	2.72	1997	Mix	MMix	program1	14.22	14.06	8.33	3.2	14.75	11.61	25.2	25.59	98.39	51.56	30.2	26	19.8	17.1	21.9	27	30	21	24.1	26.3
1398	6	183	3.08	1994	MM	M2	program3	10.41	5.12	4.3	2.43	5.59	9.31	8.27	11.85	52.96	23.17	31.5	25.5	17.3	16.4	25.3	26.4	32.8	19.7	24.6	28.2
1398	6	183	3.4	1994	MM	M2	program3	10.41	5.12	4.3	2.43	5.59	9.31	8.27	11.85	52.96	23.17	31.5	25.5	17.3	16.4	25.3	26.4	32.8	19.7	24.6	28.2
1398	2	199	2.49	1990	FF	F2	program1	2.81	11.96	2.22	0.69	8.1	13.42	0	14.87	56.38	21.52	31.1	27	21.1	11.5	23.7	29.3	35.1	19.9	25.6	29.4
1398	2	199	2.04	1990	FF	F2	program1	2.81	11.96	2.22	0.69	8.1	13.42	0	14.87	56.38	21.52	31.1	27	21.1	11.5	23.7	29.3	35.1	19.9	25.6	29.4
1014	7	122	2.18	1995	Mix	FMix	program3	14.32	11.3	8.42	15.22	4.54	16.5	11.86	34.94	78.74	32.9	29.8	25.7	20.7	17.2	24.8	28.3	30.4	21.2	25.2	27.8
1014	7	122	2.27	1995	Mix	MMix	program3	14.32	11.3	8.42	15.22	4.54	16.5	11.86	34.94	78.74	32.9	29.8	25.7	20.7	17.2	24.8	28.3	30.4	21.2	25.2	27.8
1014	5	127	2.49	1993	Mix	FMix	program3	5.95	0.49	13.77	6.61	7.49	7.37	7	20.87	57.23	21.86	31.1	27.5	18.3	16	23.7	27	30.7	20.6	24.2	27.1
1014	5	127	1.81	1993	Mix	MMix	program3	5.95	0.49	13.77	6.61	7.49	7.37	7	20.87	57.23	21.86	31.1	27.5	18.3	16	23.7	27	30.7	20.6	24.2	27.1
1014	2	151	1.81	1990	F	F1	program1	2.81	11.96	2.22	0.69	8.1	13.42	0	14.87	56.38	21.52	31.1	27	21.1	11.5	23.7	29.3	35.1	19.9	25.6	29.4
1014	4	158	2.27	1992	Mix	FMix	program3	22.74	8.03	4.04	30.92	6.43	15.66	12.13	42.99	112.49	34.22	27.7	27.1	17.8	15	23.5	26.3	31.3	20	24.3	27
1014	4	158	2.49	1992	Mix	MMix	program3	22.74	8.03	4.04	30.92	6.43	15.66	12.13	42.99	112.49	34.22	27.7	27.1	17.8	15	23.5	26.3	31.3	20	24.3	27
1014	6	159	2.27	1994	Mix	FMix	program3	10.41	5.12	4.3	2.43	5.59	9.31	8.27	11.85	52.96	23.17	31.5	25.5	17.3	16.4	25.3	26.4	32.8	19.7	24.6	28.2
1014	6	159	2.49	1994	Mix	MMix	program3	10.41	5.12	4.3	2.43	5.59	9.31	8.27	11.85	52.96	23.17	31.5	25.5	17.3	16.4	25.3	26.4	32.8	19.7	24.6	28.2
1029	5	125	2.27	1993	MM	M2	program3	5.95	0.49	13.77	6.61	7.49	7.37	7	20.87	57.23	21.86	31.1	27.5	18.3	16	23.7	27	30.7	20.6	24.2	27.1
1029	5	125	2.27	1993	MM	M2	program3	5.95	0.49	13.77	6.61	7.49	7.37	7	20.87	57.23	21.86	31.1	27.5	18.3	16	23.7	27	30.7	20.6	24.2	27.1
1029	4	127	2.04	1992	MM	M2	program3	22.74	8.03	4.04	30.92	6.43	15.66	12.13	42.99	112.49	34.22	27.7	27.1	17.8	15	23.5	26.3	31.3	20	24.3	27
1029	4	127	2.04	1992	MM	M2	program3	22.74	8.03	4.04	30.92	6.43	15.66	12.13	42.99	112.49	34.22	27.7	27.1	17.8	15	23.5	26.3	31.3	20	24.3	27
1029	7	183	2.95	1995	MM	M2	program3	14.32	11.3	8.42	15.22	4.54	16.5	11.86	34.94	78.74	32.9	29.8	25.7	20.7	17.2	24.8	28.3	30.4	21.2	25.2	27.8
1029	7	183	2.4	1995	MM	M2	program3	14.32	11.3	8.42	15.22	4.54	16.5	11.86	34.94	78.74	32.9	29.8	25.7	20.7	17.2	24.8	28.3	30.4	21.2	25.2	27.8
1215	2	157	1.72	1990	F	F1	program1	2.81	11.96	2.22	0.69	8.1	13.42	0	14.87	56.38	21.52	31.1	27	21.1	11.5	23.7	29.3	35.1	19.9	25.6	29.4
1215	6	164	2.4	1994	M	M1	program3	10.41	5.12	4.3	2.43	5.59	9.31	8.27	11.85	52.96	23.17	31.5	25.5	17.3	16.4	25.3	26.4	32.8	19.7	24.6	28.2
1215	5	179	3.18	1993	M	M1	program3	5.95	0.49	13.77	6.61	7.49	7.37	7	20.87	57.23	21.86	31.1	27.5	18.3	16	23.7	27	30.7	20.6	24.2	27.1
1048	2	129	1.72	1990	F	F1	program1	2.81	11.96	2.22	0.69	8.1	13.42	0	14.87	56.38	21.52	31.1	27	21.1	11.5	23.7	29.3	35.1	19.9	25.6	29.4
1200	2	155	1.81	1990	Mix	FMix	program1	2.81	11.96	2.22	0.69	8.1	13.42	0	14.87	56.38	21.52	31.1	27	21.1	11.5	23.7	29.3	35.1	19.9	25.6	29.4
1200	2	155	1.95	1990	Mix	MMix	program1	2.81	11.96	2.22	0.69	8.1	13.42	0	14.87	56.38	21.52	31.1	27	21.1	11.5	23.7	29.3	35.1	19.9	25.6	29.4
1463	2	186	2.27	1990	F	F1	program1	2.81	11.96	2.22	0.69	8.1	13.42	0	14.87	56.38	21.52	31.1	27	21.1	11.5	23.7	29.3	35.1	19.9	25.6	29.4
1255	2	160	2.95	1990	M	M1	program1	2.81	11.96	2.22	0.69	8.1	13.42	0	14.87	56.38	21.52	31.1	27	21.1	11.5	23.7	29.3	35.1	19.9	25.6	29.4
1256	2	160	1.59	1990	M	M1	program1	2.81	11.96	2.22	0.69	8.1	13.42	0	14.87	56.38	21.52	31.1	27	21.1	11.5	23.7	29.3	35.1	19.9	25.6	29.4
1349	2	168	1.81	1990	Mix	FMix	program1	2.81	11.96	2.22	0.69	8.1	13.42	0	14.87	56.38	21.52	31.1	27	21.1	11.5	23.7	29.3	35.1	19.9	25.6	29.4
1349	2	168	2.04	1990	Mix	MMix	program1	2.81	11.96	2.22	0.69	8.1	13.42	0	14.87	56.38	21.52	31.1	27	21.1	11.5	23.7	29.3	35.1	19.9	25.6	29.4
1349	5	172	3.86	1993	MM	M2	program3	5.95	0.49	13.77	6.61	7.49	7.37	7	20.87	57.23	21.86	31.1	27.5	18.3	16	23.7	27	30.7	20.6	24.2	27.1
1349	5	172	3.54	1993	MM	M2	program3	5.95	0.49	13.77	6.61	7.49	7.37	7	20.87	57.23	21.86	31.1	27.5	18.3	16	23.7	27	30.7	20.6	24.2	27.1
1349	6	175	3.63	1994	Mix	FMix	program3	10.41	5.12	4.3	2.43	5.59	9.31	8.27	11.85	52.96	23.17	31.5	25.5	17.3	16.4	25.3	26.4	32.8	19.7	24.6	28.2
1349	6	175	3.99	1994	Mix	MMix	program3	10.41	5.12	4.3	2.43	5.59	9.31	8.27	11.85	52.96	23.17	31.5	25.5	17.3	16.4	25.3	26.4	32.8	19.7	24.6	28.2
1349	8	179	3.18	1996	Mix	FMix	program3	12.85	1.98	7.02	3.62	3.05	5.09	3.55	12.62	27.81	11.69	31.4	26.7	19.7	17.4	26.5	31.2	34.7	21.3	26.5	30.8
1349	8	179	3.18	1996	Mix	MMix	program3	12.85	1.98	7.02	3.62	3.05	5.09	3.55	12.62	27.81	11.69	31.4	26.7	19.7	17.4	26.5	31.2	34.7	21.3	26.5	30.8
1349	7	195	2.27	1995	F	F1	program3	14.32	11.3	8.42	15.22	4.54	16.5	11.86	34.94	78.74	32.9	29.8	25.7	20.7	17.2	24.8	28.3	30.4	21.2	25.2	27.8
1324	2	166	3.86	1990	F	F1	program1	2.81	11.96	2.22	0.69	8.1	13.42	0	14.87	56.38	21.52	31.1	27	21.1	11.5	23.7	29.3	35.1	19.9	25.6	29.4
1324	10	167	2.63	1998	MM	M2	program1	0.97	9.32	5.04	5.76	0.72	1.73	6.07	20.12	48.55	8.52	33.2	26.3	19.3	15.7	26.1	32.7	34.5	20.4	26.6	31.1
1324	10	167	3.04	1998	MM	M2	program1	0.97	9.32	5.04	5.76	0.72	1.73	6.07	20.12	48.55	8.52	33.2	26.3	19.3	15.7	26.1	32.7	34.5	20.4	26.6	31.1
1324	7	169	2.18	1995	Mix	FMix	program3	14.32	11.3	8.42	15.22	4.54	16.5	11.86	34.94	78.74	32.9	29.8	25.7	20.7	17.2	24.8	28.3	30.4	21.2	25.2	27.8
1324	7	169	2.95	1995	Mix	MMix	program3	14.32	11.3	8.42	15.22	4.54	16.5	11.86	34.94	78.74	32.9	29.8	25.7	20.7	17.2	24.8	28.3	30.4	21.2	25.2	27.8
1324	9	177	2.54	1997	FF	F2	program1	14.22	14.06	8.33	3.2	14.75	11.61	25.2	25.59	98.39	51.56	30.2	26	19.8	17.1	21.9	27	30	21	24.1	26.3
1324	9	177	2.4	1997	FF	F2	program1	14.22	14.06	8.33	3.2	14.75	11.61	25.2	25.59	98.39	51.56	30.2	26	19.8	17.1	21.9	27	30	21	24.1	26.3
1324	11	183	2.81	1999	FF	F2	program1	4.99	14.51	9.94	4.41	3.46	8.21	7.57	28.86	56.41	19.24	31.3	25.5	20.8	16.3	26.8	28.7	31.7	20.9	26.7	29.1
1324	11	183	3.4	1999	FF	F2	program1	4.99	14.51	9.94	4.41	3.46	8.21	7.57	28.86	56.41	19.24	31.3	25.5	20.8	16.3	26.8	28.7	31.7	20.9	26.7	29.1
1324	6	190	2.72	1994	Mix	FMix	program3	10.41	5.12	4.3	2.43	5.59	9.31	8.27	11.85	52.96	23.17	31.5	25.5	17.3	16.4	25.3	26.4	32.8	19.7	24.6	28.2
1324	6	190	2.72	1994	Mix	MMix	program3	10.41	5.12	4.3	2.43	5.59	9.31	8.27	11.85	52.96	23.17	31.5	25.5	17.3	16.4	25.3	26.4	32.8	19.7	24.6	28.2
1324	4	225	3.86	1992	M	M1	program3	22.74	8.03	4.04	30.92	6.43	15.66	12.13	42.99	112.49	34.22	27.7	27.1	17.8	15	23.5	26.3	31.3	20	24.3	27
1216	2	157	1.81	1990	Mix	FMix	program1	2.81	11.96	2.22	0.69	8.1	13.42	0	14.87	56.38	21.52	31.1	27	21.1	11.5	23.7	29.3	35.1	19.9	25.6	29.4
1216	2	157	2.27	1990	Mix	MMix	program1	2.81	11.96	2.22	0.69	8.1	13.42	0	14.87	56.38	21.52	31.1	27	21.1	11.5	23.7	29.3	35.1	19.9	25.6	29.4
1216	6	159	2.4	1994	MM	M2	program3	10.41	5.12	4.3	2.43	5.59	9.31	8.27	11.85	52.96	23.17	31.5	25.5	17.3	16.4	25.3	26.4	32.8	19.7	24.6	28.2
1216	6	159	1.95	1994	MM	M2	program3	10.41	5.12	4.3	2.43	5.59	9.31	8.27	11.85	52.96	23.17	31.5	25.5	17.3	16.4	25.3	26.4	32.8	19.7	24.6	28.2
1464	4	186	2.27	1992	M	M1	program3	22.74	8.03	4.04	30.92	6.43	15.66	12.13	42.99	112.49	34.22	27.7	27.1	17.8	15	23.5	26.3	31.3	20	24.3	27
1464	2	197	2.27	1990	F	F1	program1	2.81	11.96	2.22	0.69	8.1	13.42	0	14.87	56.38	21.52	31.1	27	21.1	11.5	23.7	29.3	35.1	19.9	25.6	29.4
1420	2	176	2.27	1990	Mix	FMix	program1	2.81	11.96	2.22	0.69	8.1	13.42	0	14.87	56.38	21.52	31.1	27	21.1	11.5	23.7	29.3	35.1	19.9	25.6	29.4
1420	2	176	2.27	1990	Mix	MMix	program1	2.81	11.96	2.22	0.69	8.1	13.42	0	14.87	56.38	21.52	31.1	27	21.1	11.5	23.7	29.3	35.1	19.9	25.6	29.4
1139	2	147	2.04	1990	M	M1	program1	2.81	11.96	2.22	0.69	8.1	13.42	0	14.87	56.38	21.52	31.1	27	21.1	11.5	23.7	29.3	35.1	19.9	25.6	29.4
1426	2	177	1.81	1990	Mix	FMix	program1	2.81	11.96	2.22	0.69	8.1	13.42	0	14.87	56.38	21.52	31.1	27	21.1	11.5	23.7	29.3	35.1	19.9	25.6	29.4
1426	2	177	1.36	1990	Mix	MMix	program1	2.81	11.96	2.22	0.69	8.1	13.42	0	14.87	56.38	21.52	31.1	27	21.1	11.5	23.7	29.3	35.1	19.9	25.6	29.4
188126	10	163	2.86	1998	Mix	FMix	program1	0.97	9.32	5.04	5.76	0.72	1.73	6.07	20.12	48.55	8.52	33.2	26.3	19.3	15.7	26.1	32.7	34.5	20.4	26.6	31.1
188126	10	163	2.77	1998	Mix	MMix	program1	0.97	9.32	5.04	5.76	0.72	1.73	6.07	20.12	48.55	8.52	33.2	26.3	19.3	15.7	26.1	32.7	34.5	20.4	26.6	31.1
188126	3	169	3.76	1991	MM	M2	program1	9.63	9.82	5.45	1.3	6.97	8.85	6.56	16.57	53.51	22.38	30.4	25.8	21.2	15.7	26	28.6	32	20.9	25.3	28.9
188126	3	169	3.86	1991	MM	M2	program1	9.63	9.82	5.45	1.3	6.97	8.85	6.56	16.57	53.51	22.38	30.4	25.8	21.2	15.7	26	28.6	32	20.9	25.3	28.9
188126	6	169	3.18	1994	Mix	FMix	program1	10.41	5.12	4.3	2.43	5.59	9.31	8.27	11.85	52.96	23.17	31.5	25.5	17.3	16.4	25.3	26.4	32.8	19.7	24.6	28.2
188126	6	169	3.31	1994	Mix	MMix	program1	10.41	5.12	4.3	2.43	5.59	9.31	8.27	11.85	52.96	23.17	31.5	25.5	17.3	16.4	25.3	26.4	32.8	19.7	24.6	28.2
188126	9	170	2.36	1997	MM	M2	program3	14.22	14.06	8.33	3.2	14.75	11.61	25.2	25.59	98.39	51.56	30.2	26	19.8	17.1	21.9	27	30	21	24.1	26.3
188126	9	170	2.72	1997	MM	M2	program3	14.22	14.06	8.33	3.2	14.75	11.61	25.2	25.59	98.39	51.56	30.2	26	19.8	17.1	21.9	27	30	21	24.1	26.3
188126	4	175	3.86	1992	FF	F2	program1	22.74	8.03	4.04	30.92	6.43	15.66	12.13	42.99	112.49	34.22	27.7	27.1	17.8	15	23.5	26.3	31.3	20	24.3	27
188126	4	175	2.72	1992	FF	F2	program1	22.74	8.03	4.04	30.92	6.43	15.66	12.13	42.99	112.49	34.22	27.7	27.1	17.8	15	23.5	26.3	31.3	20	24.3	27
188126	7	177	3.63	1995	MM	M2	program1	14.32	11.3	8.42	15.22	4.54	16.5	11.86	34.94	78.74	32.9	29.8	25.7	20.7	17.2	24.8	28.3	30.4	21.2	25.2	27.8
188126	7	177	3.4	1995	MM	M2	program1	14.32	11.3	8.42	15.22	4.54	16.5	11.86	34.94	78.74	32.9	29.8	25.7	20.7	17.2	24.8	28.3	30.4	21.2	25.2	27.8
188126	5	181	3.18	1993	Mix	FMix	program1	5.95	0.49	13.77	6.61	7.49	7.37	7	20.87	57.23	21.86	31.1	27.5	18.3	16	23.7	27	30.7	20.6	24.2	27.1
188126	5	181	3.63	1993	Mix	MMix	program1	5.95	0.49	13.77	6.61	7.49	7.37	7	20.87	57.23	21.86	31.1	27.5	18.3	16	23.7	27	30.7	20.6	24.2	27.1
1069	7	134	3.08	1996	MM	M2	program3	12.85	1.98	7.02	3.62	3.05	5.09	3.55	12.62	27.81	11.69	31.4	26.7	19.7	17.4	26.5	31.2	34.7	21.3	26.5	30.8
1069	7	134	3.18	1996	MM	M2	program3	12.85	1.98	7.02	3.62	3.05	5.09	3.55	12.62	27.81	11.69	31.4	26.7	19.7	17.4	26.5	31.2	34.7	21.3	26.5	30.8
1069	9	137	2.95	1998	MM	M2	program3	0.97	9.32	5.04	5.76	0.72	1.73	6.07	20.12	48.55	8.52	33.2	26.3	19.3	15.7	26.1	32.7	34.5	20.4	26.6	31.1
1069	9	137	2.04	1998	MM	M2	program3	0.97	9.32	5.04	5.76	0.72	1.73	6.07	20.12	48.55	8.52	33.2	26.3	19.3	15.7	26.1	32.7	34.5	20.4	26.6	31.1
1069	4	141	2.86	1993	Mix	FMix	program3	5.95	0.49	13.77	6.61	7.49	7.37	7	20.87	57.23	21.86	31.1	27.5	18.3	16	23.7	27	30.7	20.6	24.2	27.1
1069	4	141	3.4	1993	Mix	MMix	program3	5.95	0.49	13.77	6.61	7.49	7.37	7	20.87	57.23	21.86	31.1	27.5	18.3	16	23.7	27	30.7	20.6	24.2	27.1
1069	8	141	2.45	1997	Mix	FMix	program3	14.22	14.06	8.33	3.2	14.75	11.61	25.2	25.59	98.39	51.56	30.2	26	19.8	17.1	21.9	27	30	21	24.1	26.3
1069	8	141	3.08	1997	Mix	MMix	program3	14.22	14.06	8.33	3.2	14.75	11.61	25.2	25.59	98.39	51.56	30.2	26	19.8	17.1	21.9	27	30	21	24.1	26.3
1069	6	147	3.18	1995	MM	M2	program3	14.32	11.3	8.42	15.22	4.54	16.5	11.86	34.94	78.74	32.9	29.8	25.7	20.7	17.2	24.8	28.3	30.4	21.2	25.2	27.8
1069	6	147	2.86	1995	MM	M2	program3	14.32	11.3	8.42	15.22	4.54	16.5	11.86	34.94	78.74	32.9	29.8	25.7	20.7	17.2	24.8	28.3	30.4	21.2	25.2	27.8
1069	3	188	2.18	1992	Mix	FMix	program3	22.74	8.03	4.04	30.92	6.43	15.66	12.13	42.99	112.49	34.22	27.7	27.1	17.8	15	23.5	26.3	31.3	20	24.3	27
1069	3	188	2.04	1992	Mix	MMix	program3	22.74	8.03	4.04	30.92	6.43	15.66	12.13	42.99	112.49	34.22	27.7	27.1	17.8	15	23.5	26.3	31.3	20	24.3	27
1201	5	155	1.95	1994	M	M1	program3	10.41	5.12	4.3	2.43	5.59	9.31	8.27	11.85	52.96	23.17	31.5	25.5	17.3	16.4	25.3	26.4	32.8	19.7	24.6	28.2
1201	4	160	3.18	1993	F	F1	program3	5.95	0.49	13.77	6.61	7.49	7.37	7	20.87	57.23	21.86	31.1	27.5	18.3	16	23.7	27	30.7	20.6	24.2	27.1
1201	7	166	2.95	1996	F	F1	program3	12.85	1.98	7.02	3.62	3.05	5.09	3.55	12.62	27.81	11.69	31.4	26.7	19.7	17.4	26.5	31.2	34.7	21.3	26.5	30.8
1201	3	167	2.72	1992	M	M1	program3	22.74	8.03	4.04	30.92	6.43	15.66	12.13	42.99	112.49	34.22	27.7	27.1	17.8	15	23.5	26.3	31.3	20	24.3	27
1169	3	152	2.49	1992	MM	M2	program3	22.74	8.03	4.04	30.92	6.43	15.66	12.13	42.99	112.49	34.22	27.7	27.1	17.8	15	23.5	26.3	31.3	20	24.3	27
1169	3	152	2.95	1992	MM	M2	program3	22.74	8.03	4.04	30.92	6.43	15.66	12.13	42.99	112.49	34.22	27.7	27.1	17.8	15	23.5	26.3	31.3	20	24.3	27
1169	4	158	2.72	1993	MM	M2	program3	5.95	0.49	13.77	6.61	7.49	7.37	7	20.87	57.23	21.86	31.1	27.5	18.3	16	23.7	27	30.7	20.6	24.2	27.1
1169	4	158	2.49	1993	MM	M2	program3	5.95	0.49	13.77	6.61	7.49	7.37	7	20.87	57.23	21.86	31.1	27.5	18.3	16	23.7	27	30.7	20.6	24.2	27.1
1170	4	152	2.27	1993	Mix	FMix	program3	5.95	0.49	13.77	6.61	7.49	7.37	7	20.87	57.23	21.86	31.1	27.5	18.3	16	23.7	27	30.7	20.6	24.2	27.1
1170	4	152	2.95	1993	Mix	MMix	program3	5.95	0.49	13.77	6.61	7.49	7.37	7	20.87	57.23	21.86	31.1	27.5	18.3	16	23.7	27	30.7	20.6	24.2	27.1
1170	3	163	3.08	1992	F	F1	program3	22.74	8.03	4.04	30.92	6.43	15.66	12.13	42.99	112.49	34.22	27.7	27.1	17.8	15	23.5	26.3	31.3	20	24.3	27
1161	5	151	2.27	1994	Mix	FMix	program3	10.41	5.12	4.3	2.43	5.59	9.31	8.27	11.85	52.96	23.17	31.5	25.5	17.3	16.4	25.3	26.4	32.8	19.7	24.6	28.2
1161	5	151	1.5	1994	Mix	MMix	program3	10.41	5.12	4.3	2.43	5.59	9.31	8.27	11.85	52.96	23.17	31.5	25.5	17.3	16.4	25.3	26.4	32.8	19.7	24.6	28.2
1161	4	159	3.18	1993	MM	M2	program3	5.95	0.49	13.77	6.61	7.49	7.37	7	20.87	57.23	21.86	31.1	27.5	18.3	16	23.7	27	30.7	20.6	24.2	27.1
1161	4	159	3.18	1993	MM	M2	program3	5.95	0.49	13.77	6.61	7.49	7.37	7	20.87	57.23	21.86	31.1	27.5	18.3	16	23.7	27	30.7	20.6	24.2	27.1
1161	6	164	2.72	1995	MM	M2	program3	14.32	11.3	8.42	15.22	4.54	16.5	11.86	34.94	78.74	32.9	29.8	25.7	20.7	17.2	24.8	28.3	30.4	21.2	25.2	27.8
1161	6	164	2.72	1995	MM	M2	program3	14.32	11.3	8.42	15.22	4.54	16.5	11.86	34.94	78.74	32.9	29.8	25.7	20.7	17.2	24.8	28.3	30.4	21.2	25.2	27.8
1161	3	166	2.86	1992	FF	F2	program3	22.74	8.03	4.04	30.92	6.43	15.66	12.13	42.99	112.49	34.22	27.7	27.1	17.8	15	23.5	26.3	31.3	20	24.3	27
1161	3	166	2.95	1992	FF	F2	program3	22.74	8.03	4.04	30.92	6.43	15.66	12.13	42.99	112.49	34.22	27.7	27.1	17.8	15	23.5	26.3	31.3	20	24.3	27
1276	5	162	3.4	1994	Mix	FMix	program3	10.41	5.12	4.3	2.43	5.59	9.31	8.27	11.85	52.96	23.17	31.5	25.5	17.3	16.4	25.3	26.4	32.8	19.7	24.6	28.2
1276	5	162	3.08	1994	Mix	MMix	program3	10.41	5.12	4.3	2.43	5.59	9.31	8.27	11.85	52.96	23.17	31.5	25.5	17.3	16.4	25.3	26.4	32.8	19.7	24.6	28.2
1276	3	165	2.86	1992	F	F1	program3	22.74	8.03	4.04	30.92	6.43	15.66	12.13	42.99	112.49	34.22	27.7	27.1	17.8	15	23.5	26.3	31.3	20	24.3	27
1325	3	166	2.27	1992	Mix	FMix	program3	22.74	8.03	4.04	30.92	6.43	15.66	12.13	42.99	112.49	34.22	27.7	27.1	17.8	15	23.5	26.3	31.3	20	24.3	27
1325	3	166	2.86	1992	Mix	MMix	program3	22.74	8.03	4.04	30.92	6.43	15.66	12.13	42.99	112.49	34.22	27.7	27.1	17.8	15	23.5	26.3	31.3	20	24.3	27
1202	3	155	2.04	1992	FF	F2	program3	22.74	8.03	4.04	30.92	6.43	15.66	12.13	42.99	112.49	34.22	27.7	27.1	17.8	15	23.5	26.3	31.3	20	24.3	27
1202	3	155	2.04	1992	FF	F2	program3	22.74	8.03	4.04	30.92	6.43	15.66	12.13	42.99	112.49	34.22	27.7	27.1	17.8	15	23.5	26.3	31.3	20	24.3	27
1202	5	157	2.63	1994	M	M1	program3	10.41	5.12	4.3	2.43	5.59	9.31	8.27	11.85	52.96	23.17	31.5	25.5	17.3	16.4	25.3	26.4	32.8	19.7	24.6	28.2
1471	2	189	2.27	1991	Mix	FMix	program2	9.63	9.82	5.45	1.3	6.97	8.85	6.56	16.57	53.51	22.38	30.4	25.8	21.2	15.7	26	28.6	32	20.9	25.3	28.9
1471	2	189	2.49	1991	Mix	MMix	program2	9.63	9.82	5.45	1.3	6.97	8.85	6.56	16.57	53.51	22.38	30.4	25.8	21.2	15.7	26	28.6	32	20.9	25.3	28.9
1472	3	189	2.04	1992	Mix	FMix	program3	22.74	8.03	4.04	30.92	6.43	15.66	12.13	42.99	112.49	34.22	27.7	27.1	17.8	15	23.5	26.3	31.3	20	24.3	27
1472	3	189	1.81	1992	Mix	MMix	program3	22.74	8.03	4.04	30.92	6.43	15.66	12.13	42.99	112.49	34.22	27.7	27.1	17.8	15	23.5	26.3	31.3	20	24.3	27
1277	4	162	2.95	1993	Mix	FMix	program3	5.95	0.49	13.77	6.61	7.49	7.37	7	20.87	57.23	21.86	31.1	27.5	18.3	16	23.7	27	30.7	20.6	24.2	27.1
1277	4	162	2.95	1993	Mix	MMix	program3	5.95	0.49	13.77	6.61	7.49	7.37	7	20.87	57.23	21.86	31.1	27.5	18.3	16	23.7	27	30.7	20.6	24.2	27.1
1277	3	165	2.4	1992	F	F1	program1	22.74	8.03	4.04	30.92	6.43	15.66	12.13	42.99	112.49	34.22	27.7	27.1	17.8	15	23.5	26.3	31.3	20	24.3	27
1350	3	168	3.18	1992	M	M1	program3	22.74	8.03	4.04	30.92	6.43	15.66	12.13	42.99	112.49	34.22	27.7	27.1	17.8	15	23.5	26.3	31.3	20	24.3	27
1226	3	158	2.86	1992	M	M1	program3	22.74	8.03	4.04	30.92	6.43	15.66	12.13	42.99	112.49	34.22	27.7	27.1	17.8	15	23.5	26.3	31.3	20	24.3	27
1226	5	160	2.72	1994	M	M1	program3	10.41	5.12	4.3	2.43	5.59	9.31	8.27	11.85	52.96	23.17	31.5	25.5	17.3	16.4	25.3	26.4	32.8	19.7	24.6	28.2
1469	2	188	2.27	1991	M	M1	program2	9.63	9.82	5.45	1.3	6.97	8.85	6.56	16.57	53.51	22.38	30.4	25.8	21.2	15.7	26	28.6	32	20.9	25.3	28.9
1020	4	123	2.27	1994	Mix	FMix	program3	10.41	5.12	4.3	2.43	5.59	9.31	8.27	11.85	52.96	23.17	31.5	25.5	17.3	16.4	25.3	26.4	32.8	19.7	24.6	28.2
1020	4	123	2.72	1994	Mix	MMix	program3	10.41	5.12	4.3	2.43	5.59	9.31	8.27	11.85	52.96	23.17	31.5	25.5	17.3	16.4	25.3	26.4	32.8	19.7	24.6	28.2
1020	3	181	4.08	1993	FF	F2	program3	5.95	0.49	13.77	6.61	7.49	7.37	7	20.87	57.23	21.86	31.1	27.5	18.3	16	23.7	27	30.7	20.6	24.2	27.1
1020	3	181	3.86	1993	FF	F2	program3	5.95	0.49	13.77	6.61	7.49	7.37	7	20.87	57.23	21.86	31.1	27.5	18.3	16	23.7	27	30.7	20.6	24.2	27.1
1009	5	120	2.72	1995	Mix	FMix	program3	14.32	11.3	8.42	15.22	4.54	16.5	11.86	34.94	78.74	32.9	29.8	25.7	20.7	17.2	24.8	28.3	30.4	21.2	25.2	27.8
1009	5	120	2.49	1995	Mix	MMix	program3	14.32	11.3	8.42	15.22	4.54	16.5	11.86	34.94	78.74	32.9	29.8	25.7	20.7	17.2	24.8	28.3	30.4	21.2	25.2	27.8
1009	10	151	2.68	2000	F	F1	program1	2.47	5.91	0	1.07	3.4	10.92	9.76	6.98	39.83	24.08	33.2	27.4	23.8	17.8	26.6	30.7	31	23	28	29.4
1009	8	159	2.72	1998	MM	M2	program1	0.97	9.32	5.04	5.76	0.72	1.73	6.07	20.12	48.55	8.52	33.2	26.3	19.3	15.7	26.1	32.7	34.5	20.4	26.6	31.1
1009	8	159	2.63	1998	MM	M2	program1	0.97	9.32	5.04	5.76	0.72	1.73	6.07	20.12	48.55	8.52	33.2	26.3	19.3	15.7	26.1	32.7	34.5	20.4	26.6	31.1
1009	7	163	3.04	1997	M	M1	program1	14.22	14.06	8.33	3.2	14.75	11.61	25.2	25.59	98.39	51.56	30.2	26	19.8	17.1	21.9	27	30	21	24.1	26.3
1009	9	172	3.31	1999	Mix	FMix	program1	4.99	14.51	9.94	4.41	3.46	8.21	7.57	28.86	56.41	19.24	31.3	25.5	20.8	16.3	26.8	28.7	31.7	20.9	26.7	29.1
1009	9	172	3.08	1999	Mix	MMix	program1	4.99	14.51	9.94	4.41	3.46	8.21	7.57	28.86	56.41	19.24	31.3	25.5	20.8	16.3	26.8	28.7	31.7	20.9	26.7	29.1
1009	4	180	2.72	1994	MM	M2	program3	10.41	5.12	4.3	2.43	5.59	9.31	8.27	11.85	52.96	23.17	31.5	25.5	17.3	16.4	25.3	26.4	32.8	19.7	24.6	28.2
1009	4	180	3.08	1994	MM	M2	program3	10.41	5.12	4.3	2.43	5.59	9.31	8.27	11.85	52.96	23.17	31.5	25.5	17.3	16.4	25.3	26.4	32.8	19.7	24.6	28.2
1009	6	182	3.18	1996	MM	M2	program1	12.85	1.98	7.02	3.62	3.05	5.09	3.55	12.62	27.81	11.69	31.4	26.7	19.7	17.4	26.5	31.2	34.7	21.3	26.5	30.8
1009	6	182	3.18	1996	MM	M2	program1	12.85	1.98	7.02	3.62	3.05	5.09	3.55	12.62	27.81	11.69	31.4	26.7	19.7	17.4	26.5	31.2	34.7	21.3	26.5	30.8
1009	2	183	3.63	1992	F	F1	program3	22.74	8.03	4.04	30.92	6.43	15.66	12.13	42.99	112.49	34.22	27.7	27.1	17.8	15	23.5	26.3	31.3	20	24.3	27
1015	5	122	2.63	1995	FF	F2	program3	14.32	11.3	8.42	15.22	4.54	16.5	11.86	34.94	78.74	32.9	29.8	25.7	20.7	17.2	24.8	28.3	30.4	21.2	25.2	27.8
1015	5	122	2.18	1995	FF	F2	program3	14.32	11.3	8.42	15.22	4.54	16.5	11.86	34.94	78.74	32.9	29.8	25.7	20.7	17.2	24.8	28.3	30.4	21.2	25.2	27.8
1015	2	127	2.72	1992	M	M1	program3	22.74	8.03	4.04	30.92	6.43	15.66	12.13	42.99	112.49	34.22	27.7	27.1	17.8	15	23.5	26.3	31.3	20	24.3	27
1015	6	136	3.08	1996	MM	M2	program3	12.85	1.98	7.02	3.62	3.05	5.09	3.55	12.62	27.81	11.69	31.4	26.7	19.7	17.4	26.5	31.2	34.7	21.3	26.5	30.8
1015	6	136	3.18	1996	MM	M2	program3	12.85	1.98	7.02	3.62	3.05	5.09	3.55	12.62	27.81	11.69	31.4	26.7	19.7	17.4	26.5	31.2	34.7	21.3	26.5	30.8
1015	7	138	2.49	1997	F	F1	program3	14.22	14.06	8.33	3.2	14.75	11.61	25.2	25.59	98.39	51.56	30.2	26	19.8	17.1	21.9	27	30	21	24.1	26.3
1015	4	144	2.95	1994	MM	M2	program3	10.41	5.12	4.3	2.43	5.59	9.31	8.27	11.85	52.96	23.17	31.5	25.5	17.3	16.4	25.3	26.4	32.8	19.7	24.6	28.2
1015	4	144	3.08	1994	MM	M2	program3	10.41	5.12	4.3	2.43	5.59	9.31	8.27	11.85	52.96	23.17	31.5	25.5	17.3	16.4	25.3	26.4	32.8	19.7	24.6	28.2
1326	4	166	2.27	1994	FF	F2	program2	10.41	5.12	4.3	2.43	5.59	9.31	8.27	11.85	52.96	23.17	31.5	25.5	17.3	16.4	25.3	26.4	32.8	19.7	24.6	28.2
1326	4	166	2.72	1994	FF	F2	program2	10.41	5.12	4.3	2.43	5.59	9.31	8.27	11.85	52.96	23.17	31.5	25.5	17.3	16.4	25.3	26.4	32.8	19.7	24.6	28.2
1326	7	167	1.91	1997	M	M1	program2	14.22	14.06	8.33	3.2	14.75	11.61	25.2	25.59	98.39	51.56	30.2	26	19.8	17.1	21.9	27	30	21	24.1	26.3
1326	5	168	3.08	1995	MM	M2	program2	14.32	11.3	8.42	15.22	4.54	16.5	11.86	34.94	78.74	32.9	29.8	25.7	20.7	17.2	24.8	28.3	30.4	21.2	25.2	27.8
1326	5	168	3.08	1995	MM	M2	program2	14.32	11.3	8.42	15.22	4.54	16.5	11.86	34.94	78.74	32.9	29.8	25.7	20.7	17.2	24.8	28.3	30.4	21.2	25.2	27.8
1326	3	181	4.08	1993	M	M1	program2	5.95	0.49	13.77	6.61	7.49	7.37	7	20.87	57.23	21.86	31.1	27.5	18.3	16	23.7	27	30.7	20.6	24.2	27.1
1326	2	188	2.27	1992	M	M1	program2	22.74	8.03	4.04	30.92	6.43	15.66	12.13	42.99	112.49	34.22	27.7	27.1	17.8	15	23.5	26.3	31.3	20	24.3	27
1243	3	159	3.18	1993	FF	F2	program2	5.95	0.49	13.77	6.61	7.49	7.37	7	20.87	57.23	21.86	31.1	27.5	18.3	16	23.7	27	30.7	20.6	24.2	27.1
1243	3	159	3.76	1993	FF	F2	program2	5.95	0.49	13.77	6.61	7.49	7.37	7	20.87	57.23	21.86	31.1	27.5	18.3	16	23.7	27	30.7	20.6	24.2	27.1
1243	2	169	4.08	1992	F	F1	program2	22.74	8.03	4.04	30.92	6.43	15.66	12.13	42.99	112.49	34.22	27.7	27.1	17.8	15	23.5	26.3	31.3	20	24.3	27
1243	4	169	3.18	1994	Mix	FMix	program2	10.41	5.12	4.3	2.43	5.59	9.31	8.27	11.85	52.96	23.17	31.5	25.5	17.3	16.4	25.3	26.4	32.8	19.7	24.6	28.2
1243	4	169	3.18	1994	Mix	MMix	program2	10.41	5.12	4.3	2.43	5.59	9.31	8.27	11.85	52.96	23.17	31.5	25.5	17.3	16.4	25.3	26.4	32.8	19.7	24.6	28.2
1351	3	168	2.72	1993	M	M1	program2	5.95	0.49	13.77	6.61	7.49	7.37	7	20.87	57.23	21.86	31.1	27.5	18.3	16	23.7	27	30.7	20.6	24.2	27.1
1351	4	171	3.18	1994	MM	M2	program2	10.41	5.12	4.3	2.43	5.59	9.31	8.27	11.85	52.96	23.17	31.5	25.5	17.3	16.4	25.3	26.4	32.8	19.7	24.6	28.2
1351	4	171	3.31	1994	MM	M2	program2	10.41	5.12	4.3	2.43	5.59	9.31	8.27	11.85	52.96	23.17	31.5	25.5	17.3	16.4	25.3	26.4	32.8	19.7	24.6	28.2
1351	2	202	2.95	1992	M	M1	program2	22.74	8.03	4.04	30.92	6.43	15.66	12.13	42.99	112.49	34.22	27.7	27.1	17.8	15	23.5	26.3	31.3	20	24.3	27
1288	2	163	2.27	1992	M	M1	program3	22.74	8.03	4.04	30.92	6.43	15.66	12.13	42.99	112.49	34.22	27.7	27.1	17.8	15	23.5	26.3	31.3	20	24.3	27
1303	2	164	2.72	1992	M	M1	program3	22.74	8.03	4.04	30.92	6.43	15.66	12.13	42.99	112.49	34.22	27.7	27.1	17.8	15	23.5	26.3	31.3	20	24.3	27
1278	4	162	3.18	1994	Mix	FMix	program3	10.41	5.12	4.3	2.43	5.59	9.31	8.27	11.85	52.96	23.17	31.5	25.5	17.3	16.4	25.3	26.4	32.8	19.7	24.6	28.2
1278	4	162	2.63	1994	Mix	MMix	program3	10.41	5.12	4.3	2.43	5.59	9.31	8.27	11.85	52.96	23.17	31.5	25.5	17.3	16.4	25.3	26.4	32.8	19.7	24.6	28.2
1278	5	165	2.27	1995	Mix	FMix	program3	14.32	11.3	8.42	15.22	4.54	16.5	11.86	34.94	78.74	32.9	29.8	25.7	20.7	17.2	24.8	28.3	30.4	21.2	25.2	27.8
1278	5	165	2.72	1995	Mix	MMix	program3	14.32	11.3	8.42	15.22	4.54	16.5	11.86	34.94	78.74	32.9	29.8	25.7	20.7	17.2	24.8	28.3	30.4	21.2	25.2	27.8
1278	2	167	2.27	1992	FF	F2	program3	22.74	8.03	4.04	30.92	6.43	15.66	12.13	42.99	112.49	34.22	27.7	27.1	17.8	15	23.5	26.3	31.3	20	24.3	27
1278	2	167	2.04	1992	FF	F2	program3	22.74	8.03	4.04	30.92	6.43	15.66	12.13	42.99	112.49	34.22	27.7	27.1	17.8	15	23.5	26.3	31.3	20	24.3	27
1154	5	150	3.08	1995	MM	M2	program3	14.32	11.3	8.42	15.22	4.54	16.5	11.86	34.94	78.74	32.9	29.8	25.7	20.7	17.2	24.8	28.3	30.4	21.2	25.2	27.8
1154	5	150	2.49	1995	MM	M2	program3	14.32	11.3	8.42	15.22	4.54	16.5	11.86	34.94	78.74	32.9	29.8	25.7	20.7	17.2	24.8	28.3	30.4	21.2	25.2	27.8
1154	4	152	2.04	1994	M	M1	program3	10.41	5.12	4.3	2.43	5.59	9.31	8.27	11.85	52.96	23.17	31.5	25.5	17.3	16.4	25.3	26.4	32.8	19.7	24.6	28.2
1154	7	152	2.18	1997	FF	F2	program1	14.22	14.06	8.33	3.2	14.75	11.61	25.2	25.59	98.39	51.56	30.2	26	19.8	17.1	21.9	27	30	21	24.1	26.3
1154	7	152	2.45	1997	FF	F2	program1	14.22	14.06	8.33	3.2	14.75	11.61	25.2	25.59	98.39	51.56	30.2	26	19.8	17.1	21.9	27	30	21	24.1	26.3
1154	3	154	2.72	1993	MM	M2	program3	5.95	0.49	13.77	6.61	7.49	7.37	7	20.87	57.23	21.86	31.1	27.5	18.3	16	23.7	27	30.7	20.6	24.2	27.1
1154	3	154	2.27	1993	MM	M2	program3	5.95	0.49	13.77	6.61	7.49	7.37	7	20.87	57.23	21.86	31.1	27.5	18.3	16	23.7	27	30.7	20.6	24.2	27.1
1279	10	162	3.31	2000	MM	M2	program2	2.47	5.91	0	1.07	3.4	10.92	9.76	6.98	39.83	24.08	33.2	27.4	23.8	17.8	26.6	30.7	31	23	28	29.4
1279	10	162	2.63	2000	MM	M2	program2	2.47	5.91	0	1.07	3.4	10.92	9.76	6.98	39.83	24.08	33.2	27.4	23.8	17.8	26.6	30.7	31	23	28	29.4
1279	7	166	2.4	1997	Mix	FMix	program2	14.22	14.06	8.33	3.2	14.75	11.61	25.2	25.59	98.39	51.56	30.2	26	19.8	17.1	21.9	27	30	21	24.1	26.3
1279	7	166	3.18	1997	Mix	MMix	program2	14.22	14.06	8.33	3.2	14.75	11.61	25.2	25.59	98.39	51.56	30.2	26	19.8	17.1	21.9	27	30	21	24.1	26.3
1279	9	168	1.95	1999	F	F1	program2	4.99	14.51	9.94	4.41	3.46	8.21	7.57	28.86	56.41	19.24	31.3	25.5	20.8	16.3	26.8	28.7	31.7	20.9	26.7	29.1
1279	5	174	2.49	1995	MM	M2	program2	14.32	11.3	8.42	15.22	4.54	16.5	11.86	34.94	78.74	32.9	29.8	25.7	20.7	17.2	24.8	28.3	30.4	21.2	25.2	27.8
1279	5	174	3.63	1995	MM	M2	program2	14.32	11.3	8.42	15.22	4.54	16.5	11.86	34.94	78.74	32.9	29.8	25.7	20.7	17.2	24.8	28.3	30.4	21.2	25.2	27.8
1279	2	187	2.72	1992	Mix	FMix	program2	22.74	8.03	4.04	30.92	6.43	15.66	12.13	42.99	112.49	34.22	27.7	27.1	17.8	15	23.5	26.3	31.3	20	24.3	27
1279	2	187	3.63	1992	Mix	MMix	program2	22.74	8.03	4.04	30.92	6.43	15.66	12.13	42.99	112.49	34.22	27.7	27.1	17.8	15	23.5	26.3	31.3	20	24.3	27
1433	2	179	2.72	1992	M	M1	program3	22.74	8.03	4.04	30.92	6.43	15.66	12.13	42.99	112.49	34.22	27.7	27.1	17.8	15	23.5	26.3	31.3	20	24.3	27
1265	3	161	3.54	1993	M	M1	program3	5.95	0.49	13.77	6.61	7.49	7.37	7	20.87	57.23	21.86	31.1	27.5	18.3	16	23.7	27	30.7	20.6	24.2	27.1
1265	2	202	2.49	1992	Mix	FMix	program3	22.74	8.03	4.04	30.92	6.43	15.66	12.13	42.99	112.49	34.22	27.7	27.1	17.8	15	23.5	26.3	31.3	20	24.3	27
1265	2	202	3.08	1992	Mix	MMix	program3	22.74	8.03	4.04	30.92	6.43	15.66	12.13	42.99	112.49	34.22	27.7	27.1	17.8	15	23.5	26.3	31.3	20	24.3	27
1399	4	173	3.86	1994	M	M1	program1	10.41	5.12	4.3	2.43	5.59	9.31	8.27	11.85	52.96	23.17	31.5	25.5	17.3	16.4	25.3	26.4	32.8	19.7	24.6	28.2
1399	2	202	2.95	1992	F	F1	program2	22.74	8.03	4.04	30.92	6.43	15.66	12.13	42.99	112.49	34.22	27.7	27.1	17.8	15	23.5	26.3	31.3	20	24.3	27
1399	8	218	3.22	1998	F	F1	program2	0.97	9.32	5.04	5.76	0.72	1.73	6.07	20.12	48.55	8.52	33.2	26.3	19.3	15.7	26.1	32.7	34.5	20.4	26.6	31.1
1006	7	118	2.9	1997	FF	F2	program1	14.22	14.06	8.33	3.2	14.75	11.61	25.2	25.59	98.39	51.56	30.2	26	19.8	17.1	21.9	27	30	21	24.1	26.3
1006	7	118	3.13	1997	FF	F2	program1	14.22	14.06	8.33	3.2	14.75	11.61	25.2	25.59	98.39	51.56	30.2	26	19.8	17.1	21.9	27	30	21	24.1	26.3
1006	5	121	3.18	1995	F	F1	program3	14.32	11.3	8.42	15.22	4.54	16.5	11.86	34.94	78.74	32.9	29.8	25.7	20.7	17.2	24.8	28.3	30.4	21.2	25.2	27.8
1006	3	122	2.95	1993	Mix	FMix	program3	5.95	0.49	13.77	6.61	7.49	7.37	7	20.87	57.23	21.86	31.1	27.5	18.3	16	23.7	27	30.7	20.6	24.2	27.1
1006	3	122	3.18	1993	Mix	MMix	program3	5.95	0.49	13.77	6.61	7.49	7.37	7	20.87	57.23	21.86	31.1	27.5	18.3	16	23.7	27	30.7	20.6	24.2	27.1
1006	2	142	1.95	1992	MM	M2	program3	22.74	8.03	4.04	30.92	6.43	15.66	12.13	42.99	112.49	34.22	27.7	27.1	17.8	15	23.5	26.3	31.3	20	24.3	27
1006	2	142	2.27	1992	MM	M2	program3	22.74	8.03	4.04	30.92	6.43	15.66	12.13	42.99	112.49	34.22	27.7	27.1	17.8	15	23.5	26.3	31.3	20	24.3	27
1006	4	152	3.31	1994	M	M1	program3	10.41	5.12	4.3	2.43	5.59	9.31	8.27	11.85	52.96	23.17	31.5	25.5	17.3	16.4	25.3	26.4	32.8	19.7	24.6	28.2
1006	6	154	3.4	1996	F	F1	program1	12.85	1.98	7.02	3.62	3.05	5.09	3.55	12.62	27.81	11.69	31.4	26.7	19.7	17.4	26.5	31.2	34.7	21.3	26.5	30.8
1193	4	154	2.95	1994	FF	F2	program3	10.41	5.12	4.3	2.43	5.59	9.31	8.27	11.85	52.96	23.17	31.5	25.5	17.3	16.4	25.3	26.4	32.8	19.7	24.6	28.2
1193	4	154	2.95	1994	FF	F2	program3	10.41	5.12	4.3	2.43	5.59	9.31	8.27	11.85	52.96	23.17	31.5	25.5	17.3	16.4	25.3	26.4	32.8	19.7	24.6	28.2
1193	6	160	2.49	1996	FF	F2	program3	12.85	1.98	7.02	3.62	3.05	5.09	3.55	12.62	27.81	11.69	31.4	26.7	19.7	17.4	26.5	31.2	34.7	21.3	26.5	30.8
1193	6	160	2.27	1996	FF	F2	program3	12.85	1.98	7.02	3.62	3.05	5.09	3.55	12.62	27.81	11.69	31.4	26.7	19.7	17.4	26.5	31.2	34.7	21.3	26.5	30.8
1193	2	162	1.36	1992	F	F1	program3	22.74	8.03	4.04	30.92	6.43	15.66	12.13	42.99	112.49	34.22	27.7	27.1	17.8	15	23.5	26.3	31.3	20	24.3	27
1193	3	163	2.95	1993	FF	F2	program3	5.95	0.49	13.77	6.61	7.49	7.37	7	20.87	57.23	21.86	31.1	27.5	18.3	16	23.7	27	30.7	20.6	24.2	27.1
1193	3	163	2.72	1993	FF	F2	program3	5.95	0.49	13.77	6.61	7.49	7.37	7	20.87	57.23	21.86	31.1	27.5	18.3	16	23.7	27	30.7	20.6	24.2	27.1
1289	6	163	2.49	1996	Mix	FMix	program2	12.85	1.98	7.02	3.62	3.05	5.09	3.55	12.62	27.81	11.69	31.4	26.7	19.7	17.4	26.5	31.2	34.7	21.3	26.5	30.8
1289	6	163	2.49	1996	Mix	MMix	program2	12.85	1.98	7.02	3.62	3.05	5.09	3.55	12.62	27.81	11.69	31.4	26.7	19.7	17.4	26.5	31.2	34.7	21.3	26.5	30.8
1289	9	167	2.68	1999	M	M1	program2	4.99	14.51	9.94	4.41	3.46	8.21	7.57	28.86	56.41	19.24	31.3	25.5	20.8	16.3	26.8	28.7	31.7	20.9	26.7	29.1
1289	5	174	2.49	1995	Mix	FMix	program2	14.32	11.3	8.42	15.22	4.54	16.5	11.86	34.94	78.74	32.9	29.8	25.7	20.7	17.2	24.8	28.3	30.4	21.2	25.2	27.8
1289	5	174	2.63	1995	Mix	MMix	program2	14.32	11.3	8.42	15.22	4.54	16.5	11.86	34.94	78.74	32.9	29.8	25.7	20.7	17.2	24.8	28.3	30.4	21.2	25.2	27.8
1289	7	185	2.18	1997	MM	M2	program2	14.22	14.06	8.33	3.2	14.75	11.61	25.2	25.59	98.39	51.56	30.2	26	19.8	17.1	21.9	27	30	21	24.1	26.3
1289	7	185	1.22	1997	MM	M2	program2	14.22	14.06	8.33	3.2	14.75	11.61	25.2	25.59	98.39	51.56	30.2	26	19.8	17.1	21.9	27	30	21	24.1	26.3
1289	3	193	2.49	1993	MM	M2	program3	5.95	0.49	13.77	6.61	7.49	7.37	7	20.87	57.23	21.86	31.1	27.5	18.3	16	23.7	27	30.7	20.6	24.2	27.1
1289	3	193	2.27	1993	MM	M2	program3	5.95	0.49	13.77	6.61	7.49	7.37	7	20.87	57.23	21.86	31.1	27.5	18.3	16	23.7	27	30.7	20.6	24.2	27.1
1180	5	153	2.72	1995	MM	M2	program3	14.32	11.3	8.42	15.22	4.54	16.5	11.86	34.94	78.74	32.9	29.8	25.7	20.7	17.2	24.8	28.3	30.4	21.2	25.2	27.8
1180	5	153	2.72	1995	MM	M2	program3	14.32	11.3	8.42	15.22	4.54	16.5	11.86	34.94	78.74	32.9	29.8	25.7	20.7	17.2	24.8	28.3	30.4	21.2	25.2	27.8
1180	6	157	2.72	1996	MM	M2	program3	12.85	1.98	7.02	3.62	3.05	5.09	3.55	12.62	27.81	11.69	31.4	26.7	19.7	17.4	26.5	31.2	34.7	21.3	26.5	30.8
1180	6	157	2.63	1996	MM	M2	program3	12.85	1.98	7.02	3.62	3.05	5.09	3.55	12.62	27.81	11.69	31.4	26.7	19.7	17.4	26.5	31.2	34.7	21.3	26.5	30.8
1180	4	163	2.72	1994	FF	F2	program3	10.41	5.12	4.3	2.43	5.59	9.31	8.27	11.85	52.96	23.17	31.5	25.5	17.3	16.4	25.3	26.4	32.8	19.7	24.6	28.2
1180	4	163	2.49	1994	FF	F2	program3	10.41	5.12	4.3	2.43	5.59	9.31	8.27	11.85	52.96	23.17	31.5	25.5	17.3	16.4	25.3	26.4	32.8	19.7	24.6	28.2
1180	3	170	2.49	1993	Mix	FMix	program3	5.95	0.49	13.77	6.61	7.49	7.37	7	20.87	57.23	21.86	31.1	27.5	18.3	16	23.7	27	30.7	20.6	24.2	27.1
1180	3	170	3.54	1993	Mix	MMix	program3	5.95	0.49	13.77	6.61	7.49	7.37	7	20.87	57.23	21.86	31.1	27.5	18.3	16	23.7	27	30.7	20.6	24.2	27.1
1227	7	158	2.45	1998	Mix	FMix	program2	0.97	9.32	5.04	5.76	0.72	1.73	6.07	20.12	48.55	8.52	33.2	26.3	19.3	15.7	26.1	32.7	34.5	20.4	26.6	31.1
1227	7	158	3.31	1998	Mix	MMix	program2	0.97	9.32	5.04	5.76	0.72	1.73	6.07	20.12	48.55	8.52	33.2	26.3	19.3	15.7	26.1	32.7	34.5	20.4	26.6	31.1
1227	8	169	2.45	1999	M	M1	program2	4.99	14.51	9.94	4.41	3.46	8.21	7.57	28.86	56.41	19.24	31.3	25.5	20.8	16.3	26.8	28.7	31.7	20.9	26.7	29.1
1227	3	178	2.86	1994	MM	M2	program1	10.41	5.12	4.3	2.43	5.59	9.31	8.27	11.85	52.96	23.17	31.5	25.5	17.3	16.4	25.3	26.4	32.8	19.7	24.6	28.2
1227	3	178	2.4	1994	MM	M2	program1	10.41	5.12	4.3	2.43	5.59	9.31	8.27	11.85	52.96	23.17	31.5	25.5	17.3	16.4	25.3	26.4	32.8	19.7	24.6	28.2
1075	4	136	3.18	1996	MM	M2	program3	12.85	1.98	7.02	3.62	3.05	5.09	3.55	12.62	27.81	11.69	31.4	26.7	19.7	17.4	26.5	31.2	34.7	21.3	26.5	30.8
1075	4	136	2.86	1996	MM	M2	program3	12.85	1.98	7.02	3.62	3.05	5.09	3.55	12.62	27.81	11.69	31.4	26.7	19.7	17.4	26.5	31.2	34.7	21.3	26.5	30.8
1075	2	180	1.72	1994	F	F1	program3	10.41	5.12	4.3	2.43	5.59	9.31	8.27	11.85	52.96	23.17	31.5	25.5	17.3	16.4	25.3	26.4	32.8	19.7	24.6	28.2
1413	4	175	2.27	1996	FF	F2	program2	12.85	1.98	7.02	3.62	3.05	5.09	3.55	12.62	27.81	11.69	31.4	26.7	19.7	17.4	26.5	31.2	34.7	21.3	26.5	30.8
1413	4	175	2.27	1996	FF	F2	program2	12.85	1.98	7.02	3.62	3.05	5.09	3.55	12.62	27.81	11.69	31.4	26.7	19.7	17.4	26.5	31.2	34.7	21.3	26.5	30.8
1413	2	197	3.4	1994	F	F1	program1	10.41	5.12	4.3	2.43	5.59	9.31	8.27	11.85	52.96	23.17	31.5	25.5	17.3	16.4	25.3	26.4	32.8	19.7	24.6	28.2
1030	5	125	2.04	1997	Mix	FMix	program3	14.22	14.06	8.33	3.2	14.75	11.61	25.2	25.59	98.39	51.56	30.2	26	19.8	17.1	21.9	27	30	21	24.1	26.3
1030	5	125	2.36	1997	Mix	MMix	program3	14.22	14.06	8.33	3.2	14.75	11.61	25.2	25.59	98.39	51.56	30.2	26	19.8	17.1	21.9	27	30	21	24.1	26.3
1030	7	137	1.95	1999	Mix	FMix	program3	4.99	14.51	9.94	4.41	3.46	8.21	7.57	28.86	56.41	19.24	31.3	25.5	20.8	16.3	26.8	28.7	31.7	20.9	26.7	29.1
1030	7	137	2.54	1999	Mix	MMix	program3	4.99	14.51	9.94	4.41	3.46	8.21	7.57	28.86	56.41	19.24	31.3	25.5	20.8	16.3	26.8	28.7	31.7	20.9	26.7	29.1
1030	8	144	2.4	2000	FF	F2	program1	2.47	5.91	0	1.07	3.4	10.92	9.76	6.98	39.83	24.08	33.2	27.4	23.8	17.8	26.6	30.7	31	23	28	29.4
1030	8	144	2.49	2000	FF	F2	program1	2.47	5.91	0	1.07	3.4	10.92	9.76	6.98	39.83	24.08	33.2	27.4	23.8	17.8	26.6	30.7	31	23	28	29.4
1030	3	150	2.72	1995	FF	F2	program3	14.32	11.3	8.42	15.22	4.54	16.5	11.86	34.94	78.74	32.9	29.8	25.7	20.7	17.2	24.8	28.3	30.4	21.2	25.2	27.8
1030	3	150	2.49	1995	FF	F2	program3	14.32	11.3	8.42	15.22	4.54	16.5	11.86	34.94	78.74	32.9	29.8	25.7	20.7	17.2	24.8	28.3	30.4	21.2	25.2	27.8
1030	6	153	2.36	1998	M	M1	program3	0.97	9.32	5.04	5.76	0.72	1.73	6.07	20.12	48.55	8.52	33.2	26.3	19.3	15.7	26.1	32.7	34.5	20.4	26.6	31.1
1030	4	156	2.72	1996	M	M1	program3	12.85	1.98	7.02	3.62	3.05	5.09	3.55	12.62	27.81	11.69	31.4	26.7	19.7	17.4	26.5	31.2	34.7	21.3	26.5	30.8
1030	2	163	2.49	1994	M	M1	program3	10.41	5.12	4.3	2.43	5.59	9.31	8.27	11.85	52.96	23.17	31.5	25.5	17.3	16.4	25.3	26.4	32.8	19.7	24.6	28.2
1030	9	180	2.68	2001	FF	F2	program1	9.54	16.18	21.74	4.11	4.43	6.91	0.87	42.03	73.44	12.21	34	23.4	17.3	13.7	24.8	28.9	33.9	18.1	23.9	29.2
1030	9	180	2.18	2001	FF	F2	program1	9.54	16.18	21.74	4.11	4.43	6.91	0.87	42.03	73.44	12.21	34	23.4	17.3	13.7	24.8	28.9	33.9	18.1	23.9	29.2
1162	3	151	2.27	1995	MM	M2	program3	14.32	11.3	8.42	15.22	4.54	16.5	11.86	34.94	78.74	32.9	29.8	25.7	20.7	17.2	24.8	28.3	30.4	21.2	25.2	27.8
1162	3	151	2.27	1995	MM	M2	program3	14.32	11.3	8.42	15.22	4.54	16.5	11.86	34.94	78.74	32.9	29.8	25.7	20.7	17.2	24.8	28.3	30.4	21.2	25.2	27.8
1162	9	153	2.99	2001	M	M1	program1	9.54	16.18	21.74	4.11	4.43	6.91	0.87	42.03	73.44	12.21	34	23.4	17.3	13.7	24.8	28.9	33.9	18.1	23.9	29.2
1162	7	155	2.13	1999	FF	F2	program3	4.99	14.51	9.94	4.41	3.46	8.21	7.57	28.86	56.41	19.24	31.3	25.5	20.8	16.3	26.8	28.7	31.7	20.9	26.7	29.1
1162	7	155	2.77	1999	FF	F2	program3	4.99	14.51	9.94	4.41	3.46	8.21	7.57	28.86	56.41	19.24	31.3	25.5	20.8	16.3	26.8	28.7	31.7	20.9	26.7	29.1
1162	8	155	2.63	2000	MM	M2	program1	2.47	5.91	0	1.07	3.4	10.92	9.76	6.98	39.83	24.08	33.2	27.4	23.8	17.8	26.6	30.7	31	23	28	29.4
1162	8	155	2.45	2000	MM	M2	program1	2.47	5.91	0	1.07	3.4	10.92	9.76	6.98	39.83	24.08	33.2	27.4	23.8	17.8	26.6	30.7	31	23	28	29.4
1162	6	159	2.81	1998	M	M1	program3	0.97	9.32	5.04	5.76	0.72	1.73	6.07	20.12	48.55	8.52	33.2	26.3	19.3	15.7	26.1	32.7	34.5	20.4	26.6	31.1
1162	5	160	2.54	1997	M	M1	program3	14.22	14.06	8.33	3.2	14.75	11.61	25.2	25.59	98.39	51.56	30.2	26	19.8	17.1	21.9	27	30	21	24.1	26.3
1162	4	165	3.18	1996	F	F1	program3	12.85	1.98	7.02	3.62	3.05	5.09	3.55	12.62	27.81	11.69	31.4	26.7	19.7	17.4	26.5	31.2	34.7	21.3	26.5	30.8
1171	8	152	3.72	2000	M	M1	program1	2.47	5.91	0	1.07	3.4	10.92	9.76	6.98	39.83	24.08	33.2	27.4	23.8	17.8	26.6	30.7	31	23	28	29.4
1171	6	154	2.09	1998	Mix	FMix	program3	0.97	9.32	5.04	5.76	0.72	1.73	6.07	20.12	48.55	8.52	33.2	26.3	19.3	15.7	26.1	32.7	34.5	20.4	26.6	31.1
1171	6	154	2.81	1998	Mix	MMix	program3	0.97	9.32	5.04	5.76	0.72	1.73	6.07	20.12	48.55	8.52	33.2	26.3	19.3	15.7	26.1	32.7	34.5	20.4	26.6	31.1
1171	4	157	2.63	1996	Mix	FMix	program3	12.85	1.98	7.02	3.62	3.05	5.09	3.55	12.62	27.81	11.69	31.4	26.7	19.7	17.4	26.5	31.2	34.7	21.3	26.5	30.8
1171	4	157	2.63	1996	Mix	MMix	program3	12.85	1.98	7.02	3.62	3.05	5.09	3.55	12.62	27.81	11.69	31.4	26.7	19.7	17.4	26.5	31.2	34.7	21.3	26.5	30.8
1171	5	159	2.63	1997	FF	F2	program3	14.22	14.06	8.33	3.2	14.75	11.61	25.2	25.59	98.39	51.56	30.2	26	19.8	17.1	21.9	27	30	21	24.1	26.3
1171	5	159	2.81	1997	FF	F2	program3	14.22	14.06	8.33	3.2	14.75	11.61	25.2	25.59	98.39	51.56	30.2	26	19.8	17.1	21.9	27	30	21	24.1	26.3
1171	2	161	2.27	1994	F	F1	program3	10.41	5.12	4.3	2.43	5.59	9.31	8.27	11.85	52.96	23.17	31.5	25.5	17.3	16.4	25.3	26.4	32.8	19.7	24.6	28.2
1171	7	161	2.49	1999	F	F1	program3	4.99	14.51	9.94	4.41	3.46	8.21	7.57	28.86	56.41	19.24	31.3	25.5	20.8	16.3	26.8	28.7	31.7	20.9	26.7	29.1
1171	3	162	2.27	1995	F	F1	program3	14.32	11.3	8.42	15.22	4.54	16.5	11.86	34.94	78.74	32.9	29.8	25.7	20.7	17.2	24.8	28.3	30.4	21.2	25.2	27.8
1496	2	205	3.86	1994	M	M1	program1	10.41	5.12	4.3	2.43	5.59	9.31	8.27	11.85	52.96	23.17	31.5	25.5	17.3	16.4	25.3	26.4	32.8	19.7	24.6	28.2
1352	3	168	2.95	1995	M	M1	program1	14.32	11.3	8.42	15.22	4.54	16.5	11.86	34.94	78.74	32.9	29.8	25.7	20.7	17.2	24.8	28.3	30.4	21.2	25.2	27.8
1352	3	168	2.86	1995	F	F1	program1	14.32	11.3	8.42	15.22	4.54	16.5	11.86	34.94	78.74	32.9	29.8	25.7	20.7	17.2	24.8	28.3	30.4	21.2	25.2	27.8
1352	4	169	2.49	1996	Mix	FMix	program2	12.85	1.98	7.02	3.62	3.05	5.09	3.55	12.62	27.81	11.69	31.4	26.7	19.7	17.4	26.5	31.2	34.7	21.3	26.5	30.8
1352	4	169	2.4	1996	Mix	MMix	program2	12.85	1.98	7.02	3.62	3.05	5.09	3.55	12.62	27.81	11.69	31.4	26.7	19.7	17.4	26.5	31.2	34.7	21.3	26.5	30.8
1352	2	194	4.45	1994	F	F1	program1	10.41	5.12	4.3	2.43	5.59	9.31	8.27	11.85	52.96	23.17	31.5	25.5	17.3	16.4	25.3	26.4	32.8	19.7	24.6	28.2
1388	4	172	2.95	1996	MM	M2	program2	12.85	1.98	7.02	3.62	3.05	5.09	3.55	12.62	27.81	11.69	31.4	26.7	19.7	17.4	26.5	31.2	34.7	21.3	26.5	30.8
1388	4	172	2.95	1996	MM	M2	program2	12.85	1.98	7.02	3.62	3.05	5.09	3.55	12.62	27.81	11.69	31.4	26.7	19.7	17.4	26.5	31.2	34.7	21.3	26.5	30.8
1388	2	174	4.08	1994	M	M1	program1	10.41	5.12	4.3	2.43	5.59	9.31	8.27	11.85	52.96	23.17	31.5	25.5	17.3	16.4	25.3	26.4	32.8	19.7	24.6	28.2
1388	3	174	3.18	1995	FF	F2	program1	14.32	11.3	8.42	15.22	4.54	16.5	11.86	34.94	78.74	32.9	29.8	25.7	20.7	17.2	24.8	28.3	30.4	21.2	25.2	27.8
1388	3	174	3.08	1995	FF	F2	program1	14.32	11.3	8.42	15.22	4.54	16.5	11.86	34.94	78.74	32.9	29.8	25.7	20.7	17.2	24.8	28.3	30.4	21.2	25.2	27.8
1163	7	151	3.04	1999	Mix	FMix	program3	4.99	14.51	9.94	4.41	3.46	8.21	7.57	28.86	56.41	19.24	31.3	25.5	20.8	16.3	26.8	28.7	31.7	20.9	26.7	29.1
1163	7	151	2.86	1999	Mix	MMix	program3	4.99	14.51	9.94	4.41	3.46	8.21	7.57	28.86	56.41	19.24	31.3	25.5	20.8	16.3	26.8	28.7	31.7	20.9	26.7	29.1
1163	5	160	2.81	1997	MM	M2	program1	14.22	14.06	8.33	3.2	14.75	11.61	25.2	25.59	98.39	51.56	30.2	26	19.8	17.1	21.9	27	30	21	24.1	26.3
1163	5	160	2.72	1997	MM	M2	program1	14.22	14.06	8.33	3.2	14.75	11.61	25.2	25.59	98.39	51.56	30.2	26	19.8	17.1	21.9	27	30	21	24.1	26.3
1163	3	161	2.27	1995	F	F1	program3	14.32	11.3	8.42	15.22	4.54	16.5	11.86	34.94	78.74	32.9	29.8	25.7	20.7	17.2	24.8	28.3	30.4	21.2	25.2	27.8
1163	9	163	2.86	2001	Mix	FMix	program1	9.54	16.18	21.74	4.11	4.43	6.91	0.87	42.03	73.44	12.21	34	23.4	17.3	13.7	24.8	28.9	33.9	18.1	23.9	29.2
1163	9	163	3.04	2001	Mix	MMix	program1	9.54	16.18	21.74	4.11	4.43	6.91	0.87	42.03	73.44	12.21	34	23.4	17.3	13.7	24.8	28.9	33.9	18.1	23.9	29.2
1163	6	164	3.27	1998	Mix	FMix	program3	0.97	9.32	5.04	5.76	0.72	1.73	6.07	20.12	48.55	8.52	33.2	26.3	19.3	15.7	26.1	32.7	34.5	20.4	26.6	31.1
1163	6	164	3.54	1998	Mix	MMix	program3	0.97	9.32	5.04	5.76	0.72	1.73	6.07	20.12	48.55	8.52	33.2	26.3	19.3	15.7	26.1	32.7	34.5	20.4	26.6	31.1
1163	4	172	2.72	1996	Mix	FMix	program1	12.85	1.98	7.02	3.62	3.05	5.09	3.55	12.62	27.81	11.69	31.4	26.7	19.7	17.4	26.5	31.2	34.7	21.3	26.5	30.8
1163	4	172	2.27	1996	Mix	MMix	program1	12.85	1.98	7.02	3.62	3.05	5.09	3.55	12.62	27.81	11.69	31.4	26.7	19.7	17.4	26.5	31.2	34.7	21.3	26.5	30.8
1163	8	192	3.13	2000	FF	F2	program1	2.47	5.91	0	1.07	3.4	10.92	9.76	6.98	39.83	24.08	33.2	27.4	23.8	17.8	26.6	30.7	31	23	28	29.4
1163	8	192	2.86	2000	FF	F2	program1	2.47	5.91	0	1.07	3.4	10.92	9.76	6.98	39.83	24.08	33.2	27.4	23.8	17.8	26.6	30.7	31	23	28	29.4
1163	2	193	2.63	1994	M	M1	program3	10.41	5.12	4.3	2.43	5.59	9.31	8.27	11.85	52.96	23.17	31.5	25.5	17.3	16.4	25.3	26.4	32.8	19.7	24.6	28.2
1094	3	140	3.86	1995	M	M1	program3	14.32	11.3	8.42	15.22	4.54	16.5	11.86	34.94	78.74	32.9	29.8	25.7	20.7	17.2	24.8	28.3	30.4	21.2	25.2	27.8
1094	5	144	3.72	1997	MM	M2	program1	14.22	14.06	8.33	3.2	14.75	11.61	25.2	25.59	98.39	51.56	30.2	26	19.8	17.1	21.9	27	30	21	24.1	26.3
1094	5	144	3.45	1997	MM	M2	program1	14.22	14.06	8.33	3.2	14.75	11.61	25.2	25.59	98.39	51.56	30.2	26	19.8	17.1	21.9	27	30	21	24.1	26.3
1094	2	161	3.18	1994	M	M1	program3	10.41	5.12	4.3	2.43	5.59	9.31	8.27	11.85	52.96	23.17	31.5	25.5	17.3	16.4	25.3	26.4	32.8	19.7	24.6	28.2
1094	6	166	2.72	1998	M	M1	program1	0.97	9.32	5.04	5.76	0.72	1.73	6.07	20.12	48.55	8.52	33.2	26.3	19.3	15.7	26.1	32.7	34.5	20.4	26.6	31.1
1094	4	183	3.31	1996	MM	M2	program1	12.85	1.98	7.02	3.62	3.05	5.09	3.55	12.62	27.81	11.69	31.4	26.7	19.7	17.4	26.5	31.2	34.7	21.3	26.5	30.8
1094	4	183	3.18	1996	MM	M2	program1	12.85	1.98	7.02	3.62	3.05	5.09	3.55	12.62	27.81	11.69	31.4	26.7	19.7	17.4	26.5	31.2	34.7	21.3	26.5	30.8
1064	6	133	2.72	1999	FF	F2	program3	4.99	14.51	9.94	4.41	3.46	8.21	7.57	28.86	56.41	19.24	31.3	25.5	20.8	16.3	26.8	28.7	31.7	20.9	26.7	29.1
1064	6	133	2.63	1999	FF	F2	program3	4.99	14.51	9.94	4.41	3.46	8.21	7.57	28.86	56.41	19.24	31.3	25.5	20.8	16.3	26.8	28.7	31.7	20.9	26.7	29.1
1064	4	151	2.4	1997	M	M1	program3	14.22	14.06	8.33	3.2	14.75	11.61	25.2	25.59	98.39	51.56	30.2	26	19.8	17.1	21.9	27	30	21	24.1	26.3
1064	5	153	2.86	1998	F	F1	program3	0.97	9.32	5.04	5.76	0.72	1.73	6.07	20.12	48.55	8.52	33.2	26.3	19.3	15.7	26.1	32.7	34.5	20.4	26.6	31.1
1064	3	154	2.95	1996	F	F1	program1	12.85	1.98	7.02	3.62	3.05	5.09	3.55	12.62	27.81	11.69	31.4	26.7	19.7	17.4	26.5	31.2	34.7	21.3	26.5	30.8
1064	2	164	2.95	1995	M	M1	program3	14.32	11.3	8.42	15.22	4.54	16.5	11.86	34.94	78.74	32.9	29.8	25.7	20.7	17.2	24.8	28.3	30.4	21.2	25.2	27.8
1076	3	136	2.86	1996	Mix	FMix	program3	12.85	1.98	7.02	3.62	3.05	5.09	3.55	12.62	27.81	11.69	31.4	26.7	19.7	17.4	26.5	31.2	34.7	21.3	26.5	30.8
1076	3	136	2.95	1996	Mix	MMix	program3	12.85	1.98	7.02	3.62	3.05	5.09	3.55	12.62	27.81	11.69	31.4	26.7	19.7	17.4	26.5	31.2	34.7	21.3	26.5	30.8
1076	5	137	2.81	1998	MM	M2	program3	0.97	9.32	5.04	5.76	0.72	1.73	6.07	20.12	48.55	8.52	33.2	26.3	19.3	15.7	26.1	32.7	34.5	20.4	26.6	31.1
1076	5	137	2.86	1998	MM	M2	program3	0.97	9.32	5.04	5.76	0.72	1.73	6.07	20.12	48.55	8.52	33.2	26.3	19.3	15.7	26.1	32.7	34.5	20.4	26.6	31.1
1076	7	142	2.45	2000	MM	M2	program1	2.47	5.91	0	1.07	3.4	10.92	9.76	6.98	39.83	24.08	33.2	27.4	23.8	17.8	26.6	30.7	31	23	28	29.4
1076	7	142	2.63	2000	MM	M2	program1	2.47	5.91	0	1.07	3.4	10.92	9.76	6.98	39.83	24.08	33.2	27.4	23.8	17.8	26.6	30.7	31	23	28	29.4
1076	6	143	2.77	1999	MM	M2	program3	4.99	14.51	9.94	4.41	3.46	8.21	7.57	28.86	56.41	19.24	31.3	25.5	20.8	16.3	26.8	28.7	31.7	20.9	26.7	29.1
1076	6	143	2.63	1999	MM	M2	program3	4.99	14.51	9.94	4.41	3.46	8.21	7.57	28.86	56.41	19.24	31.3	25.5	20.8	16.3	26.8	28.7	31.7	20.9	26.7	29.1
1076	4	160	3.18	1997	M	M1	program3	14.22	14.06	8.33	3.2	14.75	11.61	25.2	25.59	98.39	51.56	30.2	26	19.8	17.1	21.9	27	30	21	24.1	26.3
1076	8	164	2.63	2001	Mix	FMix	program1	9.54	16.18	21.74	4.11	4.43	6.91	0.87	42.03	73.44	12.21	34	23.4	17.3	13.7	24.8	28.9	33.9	18.1	23.9	29.2
1076	8	164	2.68	2001	Mix	MMix	program1	9.54	16.18	21.74	4.11	4.43	6.91	0.87	42.03	73.44	12.21	34	23.4	17.3	13.7	24.8	28.9	33.9	18.1	23.9	29.2
1076	2	166	1.5	1995	Mix	FMix	program3	14.32	11.3	8.42	15.22	4.54	16.5	11.86	34.94	78.74	32.9	29.8	25.7	20.7	17.2	24.8	28.3	30.4	21.2	25.2	27.8
1076	2	166	2.72	1995	Mix	MMix	program3	14.32	11.3	8.42	15.22	4.54	16.5	11.86	34.94	78.74	32.9	29.8	25.7	20.7	17.2	24.8	28.3	30.4	21.2	25.2	27.8
1007	4	119	2.99	1997	Mix	FMix	program3	14.22	14.06	8.33	3.2	14.75	11.61	25.2	25.59	98.39	51.56	30.2	26	19.8	17.1	21.9	27	30	21	24.1	26.3
1007	4	119	2.99	1997	Mix	MMix	program3	14.22	14.06	8.33	3.2	14.75	11.61	25.2	25.59	98.39	51.56	30.2	26	19.8	17.1	21.9	27	30	21	24.1	26.3
1007	2	122	2.04	1995	Mix	FMix	program3	14.32	11.3	8.42	15.22	4.54	16.5	11.86	34.94	78.74	32.9	29.8	25.7	20.7	17.2	24.8	28.3	30.4	21.2	25.2	27.8
1007	2	122	2.95	1995	Mix	MMix	program3	14.32	11.3	8.42	15.22	4.54	16.5	11.86	34.94	78.74	32.9	29.8	25.7	20.7	17.2	24.8	28.3	30.4	21.2	25.2	27.8
1007	3	125	2.95	1996	Mix	FMix	program3	12.85	1.98	7.02	3.62	3.05	5.09	3.55	12.62	27.81	11.69	31.4	26.7	19.7	17.4	26.5	31.2	34.7	21.3	26.5	30.8
1007	3	125	2.95	1996	Mix	MMix	program3	12.85	1.98	7.02	3.62	3.05	5.09	3.55	12.62	27.81	11.69	31.4	26.7	19.7	17.4	26.5	31.2	34.7	21.3	26.5	30.8
1007	5	131	2.72	1998	Mix	FMix	program3	0.97	9.32	5.04	5.76	0.72	1.73	6.07	20.12	48.55	8.52	33.2	26.3	19.3	15.7	26.1	32.7	34.5	20.4	26.6	31.1
1007	5	131	3.27	1998	Mix	MMix	program3	0.97	9.32	5.04	5.76	0.72	1.73	6.07	20.12	48.55	8.52	33.2	26.3	19.3	15.7	26.1	32.7	34.5	20.4	26.6	31.1
1244	5	159	2.31	1998	M	M1	program3	0.97	9.32	5.04	5.76	0.72	1.73	6.07	20.12	48.55	8.52	33.2	26.3	19.3	15.7	26.1	32.7	34.5	20.4	26.6	31.1
1244	3	161	2.72	1996	F	F1	program3	12.85	1.98	7.02	3.62	3.05	5.09	3.55	12.62	27.81	11.69	31.4	26.7	19.7	17.4	26.5	31.2	34.7	21.3	26.5	30.8
1244	6	161	2.18	1999	Mix	FMix	program3	4.99	14.51	9.94	4.41	3.46	8.21	7.57	28.86	56.41	19.24	31.3	25.5	20.8	16.3	26.8	28.7	31.7	20.9	26.7	29.1
1244	6	161	2.36	1999	Mix	MMix	program3	4.99	14.51	9.94	4.41	3.46	8.21	7.57	28.86	56.41	19.24	31.3	25.5	20.8	16.3	26.8	28.7	31.7	20.9	26.7	29.1
1244	8	161	2.45	2001	Mix	FMix	program1	9.54	16.18	21.74	4.11	4.43	6.91	0.87	42.03	73.44	12.21	34	23.4	17.3	13.7	24.8	28.9	33.9	18.1	23.9	29.2
1244	8	161	2.59	2001	Mix	MMix	program1	9.54	16.18	21.74	4.11	4.43	6.91	0.87	42.03	73.44	12.21	34	23.4	17.3	13.7	24.8	28.9	33.9	18.1	23.9	29.2
1244	2	164	1.5	1995	Mix	FMix	program3	14.32	11.3	8.42	15.22	4.54	16.5	11.86	34.94	78.74	32.9	29.8	25.7	20.7	17.2	24.8	28.3	30.4	21.2	25.2	27.8
1244	2	164	1.59	1995	Mix	MMix	program3	14.32	11.3	8.42	15.22	4.54	16.5	11.86	34.94	78.74	32.9	29.8	25.7	20.7	17.2	24.8	28.3	30.4	21.2	25.2	27.8
1244	4	186	2.9	1997	M	M1	program3	14.22	14.06	8.33	3.2	14.75	11.61	25.2	25.59	98.39	51.56	30.2	26	19.8	17.1	21.9	27	30	21	24.1	26.3
1244	7	188	3.18	2000	M	M1	program1	2.47	5.91	0	1.07	3.4	10.92	9.76	6.98	39.83	24.08	33.2	27.4	23.8	17.8	26.6	30.7	31	23	28	29.4
1049	2	130	2.27	1995	M	M1	program3	14.32	11.3	8.42	15.22	4.54	16.5	11.86	34.94	78.74	32.9	29.8	25.7	20.7	17.2	24.8	28.3	30.4	21.2	25.2	27.8
1049	3	157	2.49	1996	Mix	FMix	program3	12.85	1.98	7.02	3.62	3.05	5.09	3.55	12.62	27.81	11.69	31.4	26.7	19.7	17.4	26.5	31.2	34.7	21.3	26.5	30.8
1049	3	157	2.72	1996	Mix	MMix	program3	12.85	1.98	7.02	3.62	3.05	5.09	3.55	12.62	27.81	11.69	31.4	26.7	19.7	17.4	26.5	31.2	34.7	21.3	26.5	30.8
1228	2	158	1.59	1995	Mix	FMix	program3	14.32	11.3	8.42	15.22	4.54	16.5	11.86	34.94	78.74	32.9	29.8	25.7	20.7	17.2	24.8	28.3	30.4	21.2	25.2	27.8
1228	2	158	2.95	1995	Mix	MMix	program3	14.32	11.3	8.42	15.22	4.54	16.5	11.86	34.94	78.74	32.9	29.8	25.7	20.7	17.2	24.8	28.3	30.4	21.2	25.2	27.8
1228	4	162	2.68	1997	FF	F2	program3	14.22	14.06	8.33	3.2	14.75	11.61	25.2	25.59	98.39	51.56	30.2	26	19.8	17.1	21.9	27	30	21	24.1	26.3
1228	4	162	2.27	1997	FF	F2	program3	14.22	14.06	8.33	3.2	14.75	11.61	25.2	25.59	98.39	51.56	30.2	26	19.8	17.1	21.9	27	30	21	24.1	26.3
1228	5	165	3.22	1998	Mix	FMix	program3	0.97	9.32	5.04	5.76	0.72	1.73	6.07	20.12	48.55	8.52	33.2	26.3	19.3	15.7	26.1	32.7	34.5	20.4	26.6	31.1
1228	5	165	3.13	1998	Mix	MMix	program3	0.97	9.32	5.04	5.76	0.72	1.73	6.07	20.12	48.55	8.52	33.2	26.3	19.3	15.7	26.1	32.7	34.5	20.4	26.6	31.1
1228	6	166	3.72	1999	M	M1	program3	4.99	14.51	9.94	4.41	3.46	8.21	7.57	28.86	56.41	19.24	31.3	25.5	20.8	16.3	26.8	28.7	31.7	20.9	26.7	29.1
1228	7	167	3.13	2000	MM	M2	program1	2.47	5.91	0	1.07	3.4	10.92	9.76	6.98	39.83	24.08	33.2	27.4	23.8	17.8	26.6	30.7	31	23	28	29.4
1228	7	167	3.13	2000	MM	M2	program1	2.47	5.91	0	1.07	3.4	10.92	9.76	6.98	39.83	24.08	33.2	27.4	23.8	17.8	26.6	30.7	31	23	28	29.4
1003	4	115	2.27	1997	Mix	FMix	program3	14.22	14.06	8.33	3.2	14.75	11.61	25.2	25.59	98.39	51.56	30.2	26	19.8	17.1	21.9	27	30	21	24.1	26.3
1003	4	115	2.95	1997	Mix	MMix	program3	14.22	14.06	8.33	3.2	14.75	11.61	25.2	25.59	98.39	51.56	30.2	26	19.8	17.1	21.9	27	30	21	24.1	26.3
1003	6	124	2.68	1999	FF	F2	program3	4.99	14.51	9.94	4.41	3.46	8.21	7.57	28.86	56.41	19.24	31.3	25.5	20.8	16.3	26.8	28.7	31.7	20.9	26.7	29.1
1003	6	124	2.4	1999	FF	F2	program3	4.99	14.51	9.94	4.41	3.46	8.21	7.57	28.86	56.41	19.24	31.3	25.5	20.8	16.3	26.8	28.7	31.7	20.9	26.7	29.1
1003	7	132	2.54	2000	Mix	FMix	program1	2.47	5.91	0	1.07	3.4	10.92	9.76	6.98	39.83	24.08	33.2	27.4	23.8	17.8	26.6	30.7	31	23	28	29.4
1003	7	132	2.59	2000	Mix	MMix	program1	2.47	5.91	0	1.07	3.4	10.92	9.76	6.98	39.83	24.08	33.2	27.4	23.8	17.8	26.6	30.7	31	23	28	29.4
1003	3	143	3.18	1996	MM	M2	program3	12.85	1.98	7.02	3.62	3.05	5.09	3.55	12.62	27.81	11.69	31.4	26.7	19.7	17.4	26.5	31.2	34.7	21.3	26.5	30.8
1003	3	143	2.63	1996	MM	M2	program3	12.85	1.98	7.02	3.62	3.05	5.09	3.55	12.62	27.81	11.69	31.4	26.7	19.7	17.4	26.5	31.2	34.7	21.3	26.5	30.8
1003	2	157	2.49	1995	MM	M2	program3	14.32	11.3	8.42	15.22	4.54	16.5	11.86	34.94	78.74	32.9	29.8	25.7	20.7	17.2	24.8	28.3	30.4	21.2	25.2	27.8
1003	2	157	2.18	1995	MM	M2	program3	14.32	11.3	8.42	15.22	4.54	16.5	11.86	34.94	78.74	32.9	29.8	25.7	20.7	17.2	24.8	28.3	30.4	21.2	25.2	27.8
1003	5	158	2.81	1998	F	F1	program3	0.97	9.32	5.04	5.76	0.72	1.73	6.07	20.12	48.55	8.52	33.2	26.3	19.3	15.7	26.1	32.7	34.5	20.4	26.6	31.1
1217	5	157	2.68	1998	F	F1	program3	0.97	9.32	5.04	5.76	0.72	1.73	6.07	20.12	48.55	8.52	33.2	26.3	19.3	15.7	26.1	32.7	34.5	20.4	26.6	31.1
1217	8	157	2.77	2001	Mix	FMix	program1	9.54	16.18	21.74	4.11	4.43	6.91	0.87	42.03	73.44	12.21	34	23.4	17.3	13.7	24.8	28.9	33.9	18.1	23.9	29.2
1217	8	157	2.95	2001	Mix	MMix	program1	9.54	16.18	21.74	4.11	4.43	6.91	0.87	42.03	73.44	12.21	34	23.4	17.3	13.7	24.8	28.9	33.9	18.1	23.9	29.2
1217	3	158	2.27	1996	Mix	FMix	program3	12.85	1.98	7.02	3.62	3.05	5.09	3.55	12.62	27.81	11.69	31.4	26.7	19.7	17.4	26.5	31.2	34.7	21.3	26.5	30.8
1217	3	158	2.72	1996	Mix	MMix	program3	12.85	1.98	7.02	3.62	3.05	5.09	3.55	12.62	27.81	11.69	31.4	26.7	19.7	17.4	26.5	31.2	34.7	21.3	26.5	30.8
1217	2	162	2.27	1995	Mix	FMix	program3	14.32	11.3	8.42	15.22	4.54	16.5	11.86	34.94	78.74	32.9	29.8	25.7	20.7	17.2	24.8	28.3	30.4	21.2	25.2	27.8
1217	2	162	2.18	1995	Mix	MMix	program3	14.32	11.3	8.42	15.22	4.54	16.5	11.86	34.94	78.74	32.9	29.8	25.7	20.7	17.2	24.8	28.3	30.4	21.2	25.2	27.8
1217	7	178	2.63	2000	Mix	FMix	program1	2.47	5.91	0	1.07	3.4	10.92	9.76	6.98	39.83	24.08	33.2	27.4	23.8	17.8	26.6	30.7	31	23	28	29.4
1217	7	178	2.95	2000	Mix	MMix	program1	2.47	5.91	0	1.07	3.4	10.92	9.76	6.98	39.83	24.08	33.2	27.4	23.8	17.8	26.6	30.7	31	23	28	29.4
1217	6	208	2.22	1999	M	M1	program3	4.99	14.51	9.94	4.41	3.46	8.21	7.57	28.86	56.41	19.24	31.3	25.5	20.8	16.3	26.8	28.7	31.7	20.9	26.7	29.1
1203	3	155	3.4	1996	F	F1	program3	12.85	1.98	7.02	3.62	3.05	5.09	3.55	12.62	27.81	11.69	31.4	26.7	19.7	17.4	26.5	31.2	34.7	21.3	26.5	30.8
1203	2	156	1.81	1995	FF	F2	program3	14.32	11.3	8.42	15.22	4.54	16.5	11.86	34.94	78.74	32.9	29.8	25.7	20.7	17.2	24.8	28.3	30.4	21.2	25.2	27.8
1203	2	156	2.27	1995	FF	F2	program3	14.32	11.3	8.42	15.22	4.54	16.5	11.86	34.94	78.74	32.9	29.8	25.7	20.7	17.2	24.8	28.3	30.4	21.2	25.2	27.8
1280	4	162	2.49	1997	FF	F2	program2	14.22	14.06	8.33	3.2	14.75	11.61	25.2	25.59	98.39	51.56	30.2	26	19.8	17.1	21.9	27	30	21	24.1	26.3
1280	4	162	2.36	1997	FF	F2	program2	14.22	14.06	8.33	3.2	14.75	11.61	25.2	25.59	98.39	51.56	30.2	26	19.8	17.1	21.9	27	30	21	24.1	26.3
1280	5	164	3.04	1998	M	M1	program2	0.97	9.32	5.04	5.76	0.72	1.73	6.07	20.12	48.55	8.52	33.2	26.3	19.3	15.7	26.1	32.7	34.5	20.4	26.6	31.1
1280	2	165	2.27	1995	Mix	FMix	program2	14.32	11.3	8.42	15.22	4.54	16.5	11.86	34.94	78.74	32.9	29.8	25.7	20.7	17.2	24.8	28.3	30.4	21.2	25.2	27.8
1280	2	165	2.27	1995	Mix	MMix	program2	14.32	11.3	8.42	15.22	4.54	16.5	11.86	34.94	78.74	32.9	29.8	25.7	20.7	17.2	24.8	28.3	30.4	21.2	25.2	27.8
1281	4	162	3.18	1997	Mix	FMix	program2	14.22	14.06	8.33	3.2	14.75	11.61	25.2	25.59	98.39	51.56	30.2	26	19.8	17.1	21.9	27	30	21	24.1	26.3
1281	4	162	2.99	1997	Mix	MMix	program2	14.22	14.06	8.33	3.2	14.75	11.61	25.2	25.59	98.39	51.56	30.2	26	19.8	17.1	21.9	27	30	21	24.1	26.3
1108	4	142	2.36	1997	FF	F2	program2	14.22	14.06	8.33	3.2	14.75	11.61	25.2	25.59	98.39	51.56	30.2	26	19.8	17.1	21.9	27	30	21	24.1	26.3
1108	4	142	2.86	1997	FF	F2	program2	14.22	14.06	8.33	3.2	14.75	11.61	25.2	25.59	98.39	51.56	30.2	26	19.8	17.1	21.9	27	30	21	24.1	26.3
1108	3	148	2.72	1996	M	M1	program3	12.85	1.98	7.02	3.62	3.05	5.09	3.55	12.62	27.81	11.69	31.4	26.7	19.7	17.4	26.5	31.2	34.7	21.3	26.5	30.8
1108	2	162	2.27	1995	F	F1	program3	14.32	11.3	8.42	15.22	4.54	16.5	11.86	34.94	78.74	32.9	29.8	25.7	20.7	17.2	24.8	28.3	30.4	21.2	25.2	27.8
1304	4	164	2.86	1997	FF	F2	program1	14.22	14.06	8.33	3.2	14.75	11.61	25.2	25.59	98.39	51.56	30.2	26	19.8	17.1	21.9	27	30	21	24.1	26.3
1304	4	164	3.08	1997	FF	F2	program1	14.22	14.06	8.33	3.2	14.75	11.61	25.2	25.59	98.39	51.56	30.2	26	19.8	17.1	21.9	27	30	21	24.1	26.3
1304	3	174	2.27	1996	MM	M2	program3	12.85	1.98	7.02	3.62	3.05	5.09	3.55	12.62	27.81	11.69	31.4	26.7	19.7	17.4	26.5	31.2	34.7	21.3	26.5	30.8
1304	3	174	2.49	1996	MM	M2	program3	12.85	1.98	7.02	3.62	3.05	5.09	3.55	12.62	27.81	11.69	31.4	26.7	19.7	17.4	26.5	31.2	34.7	21.3	26.5	30.8
1181	3	153	2.95	1996	MM	M2	program3	12.85	1.98	7.02	3.62	3.05	5.09	3.55	12.62	27.81	11.69	31.4	26.7	19.7	17.4	26.5	31.2	34.7	21.3	26.5	30.8
1181	3	153	2.95	1996	MM	M2	program3	12.85	1.98	7.02	3.62	3.05	5.09	3.55	12.62	27.81	11.69	31.4	26.7	19.7	17.4	26.5	31.2	34.7	21.3	26.5	30.8
1181	5	156	3.08	1998	M	M1	program1	0.97	9.32	5.04	5.76	0.72	1.73	6.07	20.12	48.55	8.52	33.2	26.3	19.3	15.7	26.1	32.7	34.5	20.4	26.6	31.1
1181	6	157	2.86	1999	Mix	FMix	program3	4.99	14.51	9.94	4.41	3.46	8.21	7.57	28.86	56.41	19.24	31.3	25.5	20.8	16.3	26.8	28.7	31.7	20.9	26.7	29.1
1181	6	157	2.72	1999	Mix	MMix	program3	4.99	14.51	9.94	4.41	3.46	8.21	7.57	28.86	56.41	19.24	31.3	25.5	20.8	16.3	26.8	28.7	31.7	20.9	26.7	29.1
1181	7	158	2.77	2000	F	F1	program1	2.47	5.91	0	1.07	3.4	10.92	9.76	6.98	39.83	24.08	33.2	27.4	23.8	17.8	26.6	30.7	31	23	28	29.4
1181	4	159	3.4	1997	MM	M2	program1	14.22	14.06	8.33	3.2	14.75	11.61	25.2	25.59	98.39	51.56	30.2	26	19.8	17.1	21.9	27	30	21	24.1	26.3
1181	4	159	3.08	1997	MM	M2	program1	14.22	14.06	8.33	3.2	14.75	11.61	25.2	25.59	98.39	51.56	30.2	26	19.8	17.1	21.9	27	30	21	24.1	26.3
1181	2	163	1.81	1995	Mix	FMix	program3	14.32	11.3	8.42	15.22	4.54	16.5	11.86	34.94	78.74	32.9	29.8	25.7	20.7	17.2	24.8	28.3	30.4	21.2	25.2	27.8
1181	2	163	2.63	1995	Mix	MMix	program3	14.32	11.3	8.42	15.22	4.54	16.5	11.86	34.94	78.74	32.9	29.8	25.7	20.7	17.2	24.8	28.3	30.4	21.2	25.2	27.8
1181	8	170	3.81	2001	M	M1	program1	9.54	16.18	21.74	4.11	4.43	6.91	0.87	42.03	73.44	12.21	34	23.4	17.3	13.7	24.8	28.9	33.9	18.1	23.9	29.2
1021	2	123	2.27	1995	MM	M2	program3	14.32	11.3	8.42	15.22	4.54	16.5	11.86	34.94	78.74	32.9	29.8	25.7	20.7	17.2	24.8	28.3	30.4	21.2	25.2	27.8
1021	2	123	1.36	1995	MM	M2	program3	14.32	11.3	8.42	15.22	4.54	16.5	11.86	34.94	78.74	32.9	29.8	25.7	20.7	17.2	24.8	28.3	30.4	21.2	25.2	27.8
1021	5	124	4.31	1998	MM	M2	program3	0.97	9.32	5.04	5.76	0.72	1.73	6.07	20.12	48.55	8.52	33.2	26.3	19.3	15.7	26.1	32.7	34.5	20.4	26.6	31.1
1021	5	124	2.04	1998	MM	M2	program3	0.97	9.32	5.04	5.76	0.72	1.73	6.07	20.12	48.55	8.52	33.2	26.3	19.3	15.7	26.1	32.7	34.5	20.4	26.6	31.1
1021	4	125	2.27	1997	Mix	FMix	program3	14.22	14.06	8.33	3.2	14.75	11.61	25.2	25.59	98.39	51.56	30.2	26	19.8	17.1	21.9	27	30	21	24.1	26.3
1021	4	125	2.81	1997	Mix	MMix	program3	14.22	14.06	8.33	3.2	14.75	11.61	25.2	25.59	98.39	51.56	30.2	26	19.8	17.1	21.9	27	30	21	24.1	26.3
1021	7	125	2.63	2000	Mix	FMix	program1	2.47	5.91	0	1.07	3.4	10.92	9.76	6.98	39.83	24.08	33.2	27.4	23.8	17.8	26.6	30.7	31	23	28	29.4
1021	7	125	2.72	2000	Mix	MMix	program1	2.47	5.91	0	1.07	3.4	10.92	9.76	6.98	39.83	24.08	33.2	27.4	23.8	17.8	26.6	30.7	31	23	28	29.4
1021	6	148	3.36	1999	F	F1	program3	4.99	14.51	9.94	4.41	3.46	8.21	7.57	28.86	56.41	19.24	31.3	25.5	20.8	16.3	26.8	28.7	31.7	20.9	26.7	29.1
1457	3	183	1.5	1996	M	M1	program2	12.85	1.98	7.02	3.62	3.05	5.09	3.55	12.62	27.81	11.69	31.4	26.7	19.7	17.4	26.5	31.2	34.7	21.3	26.5	30.8
1229	5	158	2.54	1998	MM	M2	program3	0.97	9.32	5.04	5.76	0.72	1.73	6.07	20.12	48.55	8.52	33.2	26.3	19.3	15.7	26.1	32.7	34.5	20.4	26.6	31.1
1229	5	158	2.4	1998	MM	M2	program3	0.97	9.32	5.04	5.76	0.72	1.73	6.07	20.12	48.55	8.52	33.2	26.3	19.3	15.7	26.1	32.7	34.5	20.4	26.6	31.1
1229	3	160	3.31	1996	F	F1	program1	12.85	1.98	7.02	3.62	3.05	5.09	3.55	12.62	27.81	11.69	31.4	26.7	19.7	17.4	26.5	31.2	34.7	21.3	26.5	30.8
1229	4	160	2.95	1997	F	F1	program1	14.22	14.06	8.33	3.2	14.75	11.61	25.2	25.59	98.39	51.56	30.2	26	19.8	17.1	21.9	27	30	21	24.1	26.3
1229	2	169	2.04	1995	Mix	FMix	program3	14.32	11.3	8.42	15.22	4.54	16.5	11.86	34.94	78.74	32.9	29.8	25.7	20.7	17.2	24.8	28.3	30.4	21.2	25.2	27.8
1229	2	169	1.95	1995	Mix	MMix	program3	14.32	11.3	8.42	15.22	4.54	16.5	11.86	34.94	78.74	32.9	29.8	25.7	20.7	17.2	24.8	28.3	30.4	21.2	25.2	27.8
1001	2	103	2.4	1995	FF	F2	program3	14.32	11.3	8.42	15.22	4.54	16.5	11.86	34.94	78.74	32.9	29.8	25.7	20.7	17.2	24.8	28.3	30.4	21.2	25.2	27.8
1001	6	167	2.81	1999	Mix	FMix	program3	4.99	14.51	9.94	4.41	3.46	8.21	7.57	28.86	56.41	19.24	31.3	25.5	20.8	16.3	26.8	28.7	31.7	20.9	26.7	29.1
1001	6	167	2.77	1999	Mix	MMix	program3	4.99	14.51	9.94	4.41	3.46	8.21	7.57	28.86	56.41	19.24	31.3	25.5	20.8	16.3	26.8	28.7	31.7	20.9	26.7	29.1
1001	7	179	2.31	2000	Mix	FMix	program1	2.47	5.91	0	1.07	3.4	10.92	9.76	6.98	39.83	24.08	33.2	27.4	23.8	17.8	26.6	30.7	31	23	28	29.4
1001	7	179	3.22	2000	Mix	MMix	program1	2.47	5.91	0	1.07	3.4	10.92	9.76	6.98	39.83	24.08	33.2	27.4	23.8	17.8	26.6	30.7	31	23	28	29.4
1001	8	183	2.45	2001	Mix	FMix	program1	9.54	16.18	21.74	4.11	4.43	6.91	0.87	42.03	73.44	12.21	34	23.4	17.3	13.7	24.8	28.9	33.9	18.1	23.9	29.2
1001	8	183	2.99	2001	Mix	MMix	program1	9.54	16.18	21.74	4.11	4.43	6.91	0.87	42.03	73.44	12.21	34	23.4	17.3	13.7	24.8	28.9	33.9	18.1	23.9	29.2
1001	4	185	3.27	1997	FF	F2	program3	14.22	14.06	8.33	3.2	14.75	11.61	25.2	25.59	98.39	51.56	30.2	26	19.8	17.1	21.9	27	30	21	24.1	26.3
1001	4	185	2.54	1997	FF	F2	program3	14.22	14.06	8.33	3.2	14.75	11.61	25.2	25.59	98.39	51.56	30.2	26	19.8	17.1	21.9	27	30	21	24.1	26.3
1001	5	185	3.31	1998	M	M1	program3	0.97	9.32	5.04	5.76	0.72	1.73	6.07	20.12	48.55	8.52	33.2	26.3	19.3	15.7	26.1	32.7	34.5	20.4	26.6	31.1
1001	3	190	2.72	1996	FF	F2	program3	12.85	1.98	7.02	3.62	3.05	5.09	3.55	12.62	27.81	11.69	31.4	26.7	19.7	17.4	26.5	31.2	34.7	21.3	26.5	30.8
1001	3	190	2.49	1996	FF	F2	program3	12.85	1.98	7.02	3.62	3.05	5.09	3.55	12.62	27.81	11.69	31.4	26.7	19.7	17.4	26.5	31.2	34.7	21.3	26.5	30.8
1001	2	194	2.54	1995	FF	F2	program3	14.32	11.3	8.42	15.22	4.54	16.5	11.86	34.94	78.74	32.9	29.8	25.7	20.7	17.2	24.8	28.3	30.4	21.2	25.2	27.8
1421	3	176	2.95	1996	Mix	FMix	program3	12.85	1.98	7.02	3.62	3.05	5.09	3.55	12.62	27.81	11.69	31.4	26.7	19.7	17.4	26.5	31.2	34.7	21.3	26.5	30.8
1421	3	176	3.18	1996	Mix	MMix	program3	12.85	1.98	7.02	3.62	3.05	5.09	3.55	12.62	27.81	11.69	31.4	26.7	19.7	17.4	26.5	31.2	34.7	21.3	26.5	30.8
1421	2	185	3.18	1995	F	F1	program3	14.32	11.3	8.42	15.22	4.54	16.5	11.86	34.94	78.74	32.9	29.8	25.7	20.7	17.2	24.8	28.3	30.4	21.2	25.2	27.8
1147	3	149	2.72	1997	MM	M2	program1	14.22	14.06	8.33	3.2	14.75	11.61	25.2	25.59	98.39	51.56	30.2	26	19.8	17.1	21.9	27	30	21	24.1	26.3
1147	3	149	2.59	1997	MM	M2	program1	14.22	14.06	8.33	3.2	14.75	11.61	25.2	25.59	98.39	51.56	30.2	26	19.8	17.1	21.9	27	30	21	24.1	26.3
1147	5	155	2.63	1999	Mix	FMix	program1	4.99	14.51	9.94	4.41	3.46	8.21	7.57	28.86	56.41	19.24	31.3	25.5	20.8	16.3	26.8	28.7	31.7	20.9	26.7	29.1
1147	5	155	2.77	1999	Mix	MMix	program1	4.99	14.51	9.94	4.41	3.46	8.21	7.57	28.86	56.41	19.24	31.3	25.5	20.8	16.3	26.8	28.7	31.7	20.9	26.7	29.1
1147	2	165	2.4	1996	FF	F2	program1	12.85	1.98	7.02	3.62	3.05	5.09	3.55	12.62	27.81	11.69	31.4	26.7	19.7	17.4	26.5	31.2	34.7	21.3	26.5	30.8
1147	2	165	2.63	1996	FF	F2	program1	12.85	1.98	7.02	3.62	3.05	5.09	3.55	12.62	27.81	11.69	31.4	26.7	19.7	17.4	26.5	31.2	34.7	21.3	26.5	30.8
1147	4	165	2.49	1998	Mix	FMix	program1	0.97	9.32	5.04	5.76	0.72	1.73	6.07	20.12	48.55	8.52	33.2	26.3	19.3	15.7	26.1	32.7	34.5	20.4	26.6	31.1
1147	4	165	2.72	1998	Mix	MMix	program1	0.97	9.32	5.04	5.76	0.72	1.73	6.07	20.12	48.55	8.52	33.2	26.3	19.3	15.7	26.1	32.7	34.5	20.4	26.6	31.1
1004	3	115	2.63	1997	Mix	FMix	program3	14.22	14.06	8.33	3.2	14.75	11.61	25.2	25.59	98.39	51.56	30.2	26	19.8	17.1	21.9	27	30	21	24.1	26.3
1004	3	115	2.81	1997	Mix	MMix	program3	14.22	14.06	8.33	3.2	14.75	11.61	25.2	25.59	98.39	51.56	30.2	26	19.8	17.1	21.9	27	30	21	24.1	26.3
1004	5	149	3.13	1999	FF	F2	program3	4.99	14.51	9.94	4.41	3.46	8.21	7.57	28.86	56.41	19.24	31.3	25.5	20.8	16.3	26.8	28.7	31.7	20.9	26.7	29.1
1004	5	149	3.36	1999	FF	F2	program3	4.99	14.51	9.94	4.41	3.46	8.21	7.57	28.86	56.41	19.24	31.3	25.5	20.8	16.3	26.8	28.7	31.7	20.9	26.7	29.1
1004	2	170	3.63	1996	F	F1	program1	12.85	1.98	7.02	3.62	3.05	5.09	3.55	12.62	27.81	11.69	31.4	26.7	19.7	17.4	26.5	31.2	34.7	21.3	26.5	30.8
1004	4	172	3.31	1998	Mix	FMix	program3	0.97	9.32	5.04	5.76	0.72	1.73	6.07	20.12	48.55	8.52	33.2	26.3	19.3	15.7	26.1	32.7	34.5	20.4	26.6	31.1
1004	4	172	3.22	1998	Mix	MMix	program3	0.97	9.32	5.04	5.76	0.72	1.73	6.07	20.12	48.55	8.52	33.2	26.3	19.3	15.7	26.1	32.7	34.5	20.4	26.6	31.1
1004	6	173	3.27	2000	F	F1	program1	2.47	5.91	0	1.07	3.4	10.92	9.76	6.98	39.83	24.08	33.2	27.4	23.8	17.8	26.6	30.7	31	23	28	29.4
1088	3	139	2.36	1997	Mix	FMix	program3	14.22	14.06	8.33	3.2	14.75	11.61	25.2	25.59	98.39	51.56	30.2	26	19.8	17.1	21.9	27	30	21	24.1	26.3
1088	3	139	2.27	1997	Mix	MMix	program3	14.22	14.06	8.33	3.2	14.75	11.61	25.2	25.59	98.39	51.56	30.2	26	19.8	17.1	21.9	27	30	21	24.1	26.3
1305	2	164	2.49	1996	MM	M2	program3	12.85	1.98	7.02	3.62	3.05	5.09	3.55	12.62	27.81	11.69	31.4	26.7	19.7	17.4	26.5	31.2	34.7	21.3	26.5	30.8
1305	2	164	2.49	1996	MM	M2	program3	12.85	1.98	7.02	3.62	3.05	5.09	3.55	12.62	27.81	11.69	31.4	26.7	19.7	17.4	26.5	31.2	34.7	21.3	26.5	30.8
1144	3	148	2.36	1997	Mix	FMix	program3	14.22	14.06	8.33	3.2	14.75	11.61	25.2	25.59	98.39	51.56	30.2	26	19.8	17.1	21.9	27	30	21	24.1	26.3
1144	3	148	2.4	1997	Mix	MMix	program3	14.22	14.06	8.33	3.2	14.75	11.61	25.2	25.59	98.39	51.56	30.2	26	19.8	17.1	21.9	27	30	21	24.1	26.3
1144	5	159	2.59	1999	MM	M2	program3	4.99	14.51	9.94	4.41	3.46	8.21	7.57	28.86	56.41	19.24	31.3	25.5	20.8	16.3	26.8	28.7	31.7	20.9	26.7	29.1
1144	5	159	2.59	1999	MM	M2	program3	4.99	14.51	9.94	4.41	3.46	8.21	7.57	28.86	56.41	19.24	31.3	25.5	20.8	16.3	26.8	28.7	31.7	20.9	26.7	29.1
1144	4	166	2.22	1998	F	F1	program3	0.97	9.32	5.04	5.76	0.72	1.73	6.07	20.12	48.55	8.52	33.2	26.3	19.3	15.7	26.1	32.7	34.5	20.4	26.6	31.1
1144	2	168	2.27	1996	M	M1	program3	12.85	1.98	7.02	3.62	3.05	5.09	3.55	12.62	27.81	11.69	31.4	26.7	19.7	17.4	26.5	31.2	34.7	21.3	26.5	30.8
1065	5	133	2.99	1999	FF	F2	program3	4.99	14.51	9.94	4.41	3.46	8.21	7.57	28.86	56.41	19.24	31.3	25.5	20.8	16.3	26.8	28.7	31.7	20.9	26.7	29.1
1065	5	133	2.63	1999	FF	F2	program3	4.99	14.51	9.94	4.41	3.46	8.21	7.57	28.86	56.41	19.24	31.3	25.5	20.8	16.3	26.8	28.7	31.7	20.9	26.7	29.1
1065	3	156	3.27	1997	F	F1	program3	14.22	14.06	8.33	3.2	14.75	11.61	25.2	25.59	98.39	51.56	30.2	26	19.8	17.1	21.9	27	30	21	24.1	26.3
1065	4	161	2.72	1998	FF	F2	program3	0.97	9.32	5.04	5.76	0.72	1.73	6.07	20.12	48.55	8.52	33.2	26.3	19.3	15.7	26.1	32.7	34.5	20.4	26.6	31.1
1065	4	161	2.9	1998	FF	F2	program3	0.97	9.32	5.04	5.76	0.72	1.73	6.07	20.12	48.55	8.52	33.2	26.3	19.3	15.7	26.1	32.7	34.5	20.4	26.6	31.1
1065	2	166	1.81	1996	Mix	FMix	program3	12.85	1.98	7.02	3.62	3.05	5.09	3.55	12.62	27.81	11.69	31.4	26.7	19.7	17.4	26.5	31.2	34.7	21.3	26.5	30.8
1065	2	166	2.72	1996	Mix	MMix	program3	12.85	1.98	7.02	3.62	3.05	5.09	3.55	12.62	27.81	11.69	31.4	26.7	19.7	17.4	26.5	31.2	34.7	21.3	26.5	30.8
1065	6	168	3.08	2000	Mix	FMix	program1	2.47	5.91	0	1.07	3.4	10.92	9.76	6.98	39.83	24.08	33.2	27.4	23.8	17.8	26.6	30.7	31	23	28	29.4
1065	6	168	3.13	2000	Mix	MMix	program1	2.47	5.91	0	1.07	3.4	10.92	9.76	6.98	39.83	24.08	33.2	27.4	23.8	17.8	26.6	30.7	31	23	28	29.4
1257	3	160	2.72	1997	M	M1	program1	14.22	14.06	8.33	3.2	14.75	11.61	25.2	25.59	98.39	51.56	30.2	26	19.8	17.1	21.9	27	30	21	24.1	26.3
1257	2	164	2.18	1996	M	M1	program3	12.85	1.98	7.02	3.62	3.05	5.09	3.55	12.62	27.81	11.69	31.4	26.7	19.7	17.4	26.5	31.2	34.7	21.3	26.5	30.8
1257	5	165	2	1999	M	M1	program3	4.99	14.51	9.94	4.41	3.46	8.21	7.57	28.86	56.41	19.24	31.3	25.5	20.8	16.3	26.8	28.7	31.7	20.9	26.7	29.1
1257	7	252	2.59	2001	Mix	FMix	program1	9.54	16.18	21.74	4.11	4.43	6.91	0.87	42.03	73.44	12.21	34	23.4	17.3	13.7	24.8	28.9	33.9	18.1	23.9	29.2
1257	7	252	2.77	2001	Mix	MMix	program1	9.54	16.18	21.74	4.11	4.43	6.91	0.87	42.03	73.44	12.21	34	23.4	17.3	13.7	24.8	28.9	33.9	18.1	23.9	29.2
1218	3	157	2.45	1997	FF	F2	program3	14.22	14.06	8.33	3.2	14.75	11.61	25.2	25.59	98.39	51.56	30.2	26	19.8	17.1	21.9	27	30	21	24.1	26.3
1218	3	157	2.4	1997	FF	F2	program3	14.22	14.06	8.33	3.2	14.75	11.61	25.2	25.59	98.39	51.56	30.2	26	19.8	17.1	21.9	27	30	21	24.1	26.3
1218	2	166	2.27	1996	Mix	FMix	program3	12.85	1.98	7.02	3.62	3.05	5.09	3.55	12.62	27.81	11.69	31.4	26.7	19.7	17.4	26.5	31.2	34.7	21.3	26.5	30.8
1218	2	166	2.04	1996	Mix	MMix	program3	12.85	1.98	7.02	3.62	3.05	5.09	3.55	12.62	27.81	11.69	31.4	26.7	19.7	17.4	26.5	31.2	34.7	21.3	26.5	30.8
1494	2	200	2.49	1996	MM	M2	program1	12.85	1.98	7.02	3.62	3.05	5.09	3.55	12.62	27.81	11.69	31.4	26.7	19.7	17.4	26.5	31.2	34.7	21.3	26.5	30.8
1494	2	200	2.63	1996	MM	M2	program1	12.85	1.98	7.02	3.62	3.05	5.09	3.55	12.62	27.81	11.69	31.4	26.7	19.7	17.4	26.5	31.2	34.7	21.3	26.5	30.8
1389	6	172	3.04	2000	FF	F2	program1	2.47	5.91	0	1.07	3.4	10.92	9.76	6.98	39.83	24.08	33.2	27.4	23.8	17.8	26.6	30.7	31	23	28	29.4
1389	6	172	3.31	2000	FF	F2	program1	2.47	5.91	0	1.07	3.4	10.92	9.76	6.98	39.83	24.08	33.2	27.4	23.8	17.8	26.6	30.7	31	23	28	29.4
1389	3	176	2.86	1997	Mix	FMix	program3	14.22	14.06	8.33	3.2	14.75	11.61	25.2	25.59	98.39	51.56	30.2	26	19.8	17.1	21.9	27	30	21	24.1	26.3
1389	3	176	3.27	1997	Mix	MMix	program3	14.22	14.06	8.33	3.2	14.75	11.61	25.2	25.59	98.39	51.56	30.2	26	19.8	17.1	21.9	27	30	21	24.1	26.3
1389	5	184	4.54	1999	F	F1	program3	4.99	14.51	9.94	4.41	3.46	8.21	7.57	28.86	56.41	19.24	31.3	25.5	20.8	16.3	26.8	28.7	31.7	20.9	26.7	29.1
1389	4	189	3.81	1998	M	M1	program3	0.97	9.32	5.04	5.76	0.72	1.73	6.07	20.12	48.55	8.52	33.2	26.3	19.3	15.7	26.1	32.7	34.5	20.4	26.6	31.1
1389	2	190	3.63	1996	M	M1	program3	12.85	1.98	7.02	3.62	3.05	5.09	3.55	12.62	27.81	11.69	31.4	26.7	19.7	17.4	26.5	31.2	34.7	21.3	26.5	30.8
1230	2	158	2.27	1996	Mix	FMix	program3	12.85	1.98	7.02	3.62	3.05	5.09	3.55	12.62	27.81	11.69	31.4	26.7	19.7	17.4	26.5	31.2	34.7	21.3	26.5	30.8
1230	2	158	2.49	1996	Mix	MMix	program3	12.85	1.98	7.02	3.62	3.05	5.09	3.55	12.62	27.81	11.69	31.4	26.7	19.7	17.4	26.5	31.2	34.7	21.3	26.5	30.8
1266	3	161	3.63	1997	F	F1	program3	14.22	14.06	8.33	3.2	14.75	11.61	25.2	25.59	98.39	51.56	30.2	26	19.8	17.1	21.9	27	30	21	24.1	26.3
1266	2	164	2.18	1996	Mix	FMix	program3	12.85	1.98	7.02	3.62	3.05	5.09	3.55	12.62	27.81	11.69	31.4	26.7	19.7	17.4	26.5	31.2	34.7	21.3	26.5	30.8
1266	2	164	2.63	1996	Mix	MMix	program3	12.85	1.98	7.02	3.62	3.05	5.09	3.55	12.62	27.81	11.69	31.4	26.7	19.7	17.4	26.5	31.2	34.7	21.3	26.5	30.8
1231	4	158	2.49	1998	FF	F2	program1	0.97	9.32	5.04	5.76	0.72	1.73	6.07	20.12	48.55	8.52	33.2	26.3	19.3	15.7	26.1	32.7	34.5	20.4	26.6	31.1
1231	4	158	2.68	1998	FF	F2	program1	0.97	9.32	5.04	5.76	0.72	1.73	6.07	20.12	48.55	8.52	33.2	26.3	19.3	15.7	26.1	32.7	34.5	20.4	26.6	31.1
1231	3	160	2.99	1997	F	F1	program1	14.22	14.06	8.33	3.2	14.75	11.61	25.2	25.59	98.39	51.56	30.2	26	19.8	17.1	21.9	27	30	21	24.1	26.3
1231	5	168	2.99	1999	M	M1	program1	4.99	14.51	9.94	4.41	3.46	8.21	7.57	28.86	56.41	19.24	31.3	25.5	20.8	16.3	26.8	28.7	31.7	20.9	26.7	29.1
1231	2	196	2.72	1996	Mix	FMix	program1	12.85	1.98	7.02	3.62	3.05	5.09	3.55	12.62	27.81	11.69	31.4	26.7	19.7	17.4	26.5	31.2	34.7	21.3	26.5	30.8
1231	2	196	3.63	1996	Mix	MMix	program1	12.85	1.98	7.02	3.62	3.05	5.09	3.55	12.62	27.81	11.69	31.4	26.7	19.7	17.4	26.5	31.2	34.7	21.3	26.5	30.8
1327	2	166	2.45	1997	FF	F2	program3	14.22	14.06	8.33	3.2	14.75	11.61	25.2	25.59	98.39	51.56	30.2	26	19.8	17.1	21.9	27	30	21	24.1	26.3
1327	2	166	2.54	1997	FF	F2	program3	14.22	14.06	8.33	3.2	14.75	11.61	25.2	25.59	98.39	51.56	30.2	26	19.8	17.1	21.9	27	30	21	24.1	26.3
1290	2	163	2.4	1997	F	F1	program1	14.22	14.06	8.33	3.2	14.75	11.61	25.2	25.59	98.39	51.56	30.2	26	19.8	17.1	21.9	27	30	21	24.1	26.3
1155	2	150	2.49	1997	MM	M2	program3	14.22	14.06	8.33	3.2	14.75	11.61	25.2	25.59	98.39	51.56	30.2	26	19.8	17.1	21.9	27	30	21	24.1	26.3
1155	2	150	2.09	1997	MM	M2	program3	14.22	14.06	8.33	3.2	14.75	11.61	25.2	25.59	98.39	51.56	30.2	26	19.8	17.1	21.9	27	30	21	24.1	26.3
1155	4	160	2.49	1999	FF	F2	program3	4.99	14.51	9.94	4.41	3.46	8.21	7.57	28.86	56.41	19.24	31.3	25.5	20.8	16.3	26.8	28.7	31.7	20.9	26.7	29.1
1155	4	160	2.31	1999	FF	F2	program3	4.99	14.51	9.94	4.41	3.46	8.21	7.57	28.86	56.41	19.24	31.3	25.5	20.8	16.3	26.8	28.7	31.7	20.9	26.7	29.1
1155	6	161	1.86	2001	Mix	FMix	program1	9.54	16.18	21.74	4.11	4.43	6.91	0.87	42.03	73.44	12.21	34	23.4	17.3	13.7	24.8	28.9	33.9	18.1	23.9	29.2
1155	6	161	2.63	2001	Mix	MMix	program1	9.54	16.18	21.74	4.11	4.43	6.91	0.87	42.03	73.44	12.21	34	23.4	17.3	13.7	24.8	28.9	33.9	18.1	23.9	29.2
1155	5	164	3.13	2000	M	M1	program1	2.47	5.91	0	1.07	3.4	10.92	9.76	6.98	39.83	24.08	33.2	27.4	23.8	17.8	26.6	30.7	31	23	28	29.4
1155	3	166	2.68	1998	Mix	FMix	program3	0.97	9.32	5.04	5.76	0.72	1.73	6.07	20.12	48.55	8.52	33.2	26.3	19.3	15.7	26.1	32.7	34.5	20.4	26.6	31.1
1155	3	166	3.18	1998	Mix	MMix	program3	0.97	9.32	5.04	5.76	0.72	1.73	6.07	20.12	48.55	8.52	33.2	26.3	19.3	15.7	26.1	32.7	34.5	20.4	26.6	31.1
1291	2	163	2.59	1997	MM	M2	program3	14.22	14.06	8.33	3.2	14.75	11.61	25.2	25.59	98.39	51.56	30.2	26	19.8	17.1	21.9	27	30	21	24.1	26.3
1291	2	163	1.36	1997	MM	M2	program3	14.22	14.06	8.33	3.2	14.75	11.61	25.2	25.59	98.39	51.56	30.2	26	19.8	17.1	21.9	27	30	21	24.1	26.3
1291	3	176	2.54	1998	Mix	FMix	program3	0.97	9.32	5.04	5.76	0.72	1.73	6.07	20.12	48.55	8.52	33.2	26.3	19.3	15.7	26.1	32.7	34.5	20.4	26.6	31.1
1291	3	176	2.77	1998	Mix	MMix	program3	0.97	9.32	5.04	5.76	0.72	1.73	6.07	20.12	48.55	8.52	33.2	26.3	19.3	15.7	26.1	32.7	34.5	20.4	26.6	31.1
1194	4	154	2.4	1999	Mix	FMix	program3	4.99	14.51	9.94	4.41	3.46	8.21	7.57	28.86	56.41	19.24	31.3	25.5	20.8	16.3	26.8	28.7	31.7	20.9	26.7	29.1
1194	4	154	3.04	1999	Mix	MMix	program3	4.99	14.51	9.94	4.41	3.46	8.21	7.57	28.86	56.41	19.24	31.3	25.5	20.8	16.3	26.8	28.7	31.7	20.9	26.7	29.1
1194	2	157	3.18	1997	F	F1	program3	14.22	14.06	8.33	3.2	14.75	11.61	25.2	25.59	98.39	51.56	30.2	26	19.8	17.1	21.9	27	30	21	24.1	26.3
1194	3	162	2.9	1998	FF	F2	program3	0.97	9.32	5.04	5.76	0.72	1.73	6.07	20.12	48.55	8.52	33.2	26.3	19.3	15.7	26.1	32.7	34.5	20.4	26.6	31.1
1194	3	162	2.49	1998	FF	F2	program3	0.97	9.32	5.04	5.76	0.72	1.73	6.07	20.12	48.55	8.52	33.2	26.3	19.3	15.7	26.1	32.7	34.5	20.4	26.6	31.1
1366	3	169	1.54	1998	MM	M2	program3	0.97	9.32	5.04	5.76	0.72	1.73	6.07	20.12	48.55	8.52	33.2	26.3	19.3	15.7	26.1	32.7	34.5	20.4	26.6	31.1
1366	3	169	3.13	1998	MM	M2	program3	0.97	9.32	5.04	5.76	0.72	1.73	6.07	20.12	48.55	8.52	33.2	26.3	19.3	15.7	26.1	32.7	34.5	20.4	26.6	31.1
1366	6	170	2.13	2001	Mix	FMix	program1	9.54	16.18	21.74	4.11	4.43	6.91	0.87	42.03	73.44	12.21	34	23.4	17.3	13.7	24.8	28.9	33.9	18.1	23.9	29.2
1366	6	170	2.31	2001	Mix	MMix	program1	9.54	16.18	21.74	4.11	4.43	6.91	0.87	42.03	73.44	12.21	34	23.4	17.3	13.7	24.8	28.9	33.9	18.1	23.9	29.2
1366	4	174	2.81	1999	Mix	FMix	program3	4.99	14.51	9.94	4.41	3.46	8.21	7.57	28.86	56.41	19.24	31.3	25.5	20.8	16.3	26.8	28.7	31.7	20.9	26.7	29.1
1366	4	174	2.27	1999	Mix	MMix	program3	4.99	14.51	9.94	4.41	3.46	8.21	7.57	28.86	56.41	19.24	31.3	25.5	20.8	16.3	26.8	28.7	31.7	20.9	26.7	29.1
1366	2	190	1.95	1997	FF	F2	program3	14.22	14.06	8.33	3.2	14.75	11.61	25.2	25.59	98.39	51.56	30.2	26	19.8	17.1	21.9	27	30	21	24.1	26.3
1366	2	190	2.18	1997	FF	F2	program3	14.22	14.06	8.33	3.2	14.75	11.61	25.2	25.59	98.39	51.56	30.2	26	19.8	17.1	21.9	27	30	21	24.1	26.3
1366	5	198	2.31	2000	Mix	FMix	program1	2.47	5.91	0	1.07	3.4	10.92	9.76	6.98	39.83	24.08	33.2	27.4	23.8	17.8	26.6	30.7	31	23	28	29.4
1366	5	198	2.63	2000	Mix	MMix	program1	2.47	5.91	0	1.07	3.4	10.92	9.76	6.98	39.83	24.08	33.2	27.4	23.8	17.8	26.6	30.7	31	23	28	29.4
1267	4	161	2.18	1999	Mix	FMix	program3	4.99	14.51	9.94	4.41	3.46	8.21	7.57	28.86	56.41	19.24	31.3	25.5	20.8	16.3	26.8	28.7	31.7	20.9	26.7	29.1
1267	4	161	1.81	1999	Mix	MMix	program3	4.99	14.51	9.94	4.41	3.46	8.21	7.57	28.86	56.41	19.24	31.3	25.5	20.8	16.3	26.8	28.7	31.7	20.9	26.7	29.1
1267	2	168	1.72	1997	FF	F2	program3	14.22	14.06	8.33	3.2	14.75	11.61	25.2	25.59	98.39	51.56	30.2	26	19.8	17.1	21.9	27	30	21	24.1	26.3
1267	2	168	1.91	1997	FF	F2	program3	14.22	14.06	8.33	3.2	14.75	11.61	25.2	25.59	98.39	51.56	30.2	26	19.8	17.1	21.9	27	30	21	24.1	26.3
1267	3	168	2.04	1998	F	F1	program3	0.97	9.32	5.04	5.76	0.72	1.73	6.07	20.12	48.55	8.52	33.2	26.3	19.3	15.7	26.1	32.7	34.5	20.4	26.6	31.1
1132	2	145	3.31	1997	M	M1	program3	14.22	14.06	8.33	3.2	14.75	11.61	25.2	25.59	98.39	51.56	30.2	26	19.8	17.1	21.9	27	30	21	24.1	26.3
1132	4	155	2.36	1999	M	M1	program3	4.99	14.51	9.94	4.41	3.46	8.21	7.57	28.86	56.41	19.24	31.3	25.5	20.8	16.3	26.8	28.7	31.7	20.9	26.7	29.1
1132	6	161	1.91	2001	FF	F2	program1	9.54	16.18	21.74	4.11	4.43	6.91	0.87	42.03	73.44	12.21	34	23.4	17.3	13.7	24.8	28.9	33.9	18.1	23.9	29.2
1132	6	161	2.4	2001	FF	F2	program1	9.54	16.18	21.74	4.11	4.43	6.91	0.87	42.03	73.44	12.21	34	23.4	17.3	13.7	24.8	28.9	33.9	18.1	23.9	29.2
1390	2	172	2.54	1997	Mix	FMix	program3	14.22	14.06	8.33	3.2	14.75	11.61	25.2	25.59	98.39	51.56	30.2	26	19.8	17.1	21.9	27	30	21	24.1	26.3
1390	2	172	2.63	1997	Mix	MMix	program3	14.22	14.06	8.33	3.2	14.75	11.61	25.2	25.59	98.39	51.56	30.2	26	19.8	17.1	21.9	27	30	21	24.1	26.3
1008	2	119	2.9	1997	MM	M2	program3	14.22	14.06	8.33	3.2	14.75	11.61	25.2	25.59	98.39	51.56	30.2	26	19.8	17.1	21.9	27	30	21	24.1	26.3
1008	2	119	2.54	1997	MM	M2	program3	14.22	14.06	8.33	3.2	14.75	11.61	25.2	25.59	98.39	51.56	30.2	26	19.8	17.1	21.9	27	30	21	24.1	26.3
1008	4	152	3.22	1999	Mix	FMix	program3	4.99	14.51	9.94	4.41	3.46	8.21	7.57	28.86	56.41	19.24	31.3	25.5	20.8	16.3	26.8	28.7	31.7	20.9	26.7	29.1
1008	4	152	2.72	1999	Mix	MMix	program3	4.99	14.51	9.94	4.41	3.46	8.21	7.57	28.86	56.41	19.24	31.3	25.5	20.8	16.3	26.8	28.7	31.7	20.9	26.7	29.1
1008	3	160	2.95	1998	Mix	FMix	program3	0.97	9.32	5.04	5.76	0.72	1.73	6.07	20.12	48.55	8.52	33.2	26.3	19.3	15.7	26.1	32.7	34.5	20.4	26.6	31.1
1008	3	160	3.36	1998	Mix	MMix	program3	0.97	9.32	5.04	5.76	0.72	1.73	6.07	20.12	48.55	8.52	33.2	26.3	19.3	15.7	26.1	32.7	34.5	20.4	26.6	31.1
1008	6	164	2.54	2001	Mix	FMix	program1	9.54	16.18	21.74	4.11	4.43	6.91	0.87	42.03	73.44	12.21	34	23.4	17.3	13.7	24.8	28.9	33.9	18.1	23.9	29.2
1008	6	164	2.86	2001	Mix	MMix	program1	9.54	16.18	21.74	4.11	4.43	6.91	0.87	42.03	73.44	12.21	34	23.4	17.3	13.7	24.8	28.9	33.9	18.1	23.9	29.2
1318	2	165	2.81	1997	MM	M2	program3	14.22	14.06	8.33	3.2	14.75	11.61	25.2	25.59	98.39	51.56	30.2	26	19.8	17.1	21.9	27	30	21	24.1	26.3
1318	2	165	2.27	1997	MM	M2	program3	14.22	14.06	8.33	3.2	14.75	11.61	25.2	25.59	98.39	51.56	30.2	26	19.8	17.1	21.9	27	30	21	24.1	26.3
1318	4	165	3.4	1999	FF	F2	program3	4.99	14.51	9.94	4.41	3.46	8.21	7.57	28.86	56.41	19.24	31.3	25.5	20.8	16.3	26.8	28.7	31.7	20.9	26.7	29.1
1318	4	165	3.04	1999	FF	F2	program3	4.99	14.51	9.94	4.41	3.46	8.21	7.57	28.86	56.41	19.24	31.3	25.5	20.8	16.3	26.8	28.7	31.7	20.9	26.7	29.1
1318	5	168	3.63	2000	MM	M2	program1	2.47	5.91	0	1.07	3.4	10.92	9.76	6.98	39.83	24.08	33.2	27.4	23.8	17.8	26.6	30.7	31	23	28	29.4
1318	5	168	2.77	2000	MM	M2	program1	2.47	5.91	0	1.07	3.4	10.92	9.76	6.98	39.83	24.08	33.2	27.4	23.8	17.8	26.6	30.7	31	23	28	29.4
1328	4	166	3.18	1999	FF	F2	program3	4.99	14.51	9.94	4.41	3.46	8.21	7.57	28.86	56.41	19.24	31.3	25.5	20.8	16.3	26.8	28.7	31.7	20.9	26.7	29.1
1328	4	166	3.45	1999	FF	F2	program3	4.99	14.51	9.94	4.41	3.46	8.21	7.57	28.86	56.41	19.24	31.3	25.5	20.8	16.3	26.8	28.7	31.7	20.9	26.7	29.1
1328	2	168	2.77	1997	F	F1	program1	14.22	14.06	8.33	3.2	14.75	11.61	25.2	25.59	98.39	51.56	30.2	26	19.8	17.1	21.9	27	30	21	24.1	26.3
1328	3	170	3.27	1998	Mix	FMix	program3	0.97	9.32	5.04	5.76	0.72	1.73	6.07	20.12	48.55	8.52	33.2	26.3	19.3	15.7	26.1	32.7	34.5	20.4	26.6	31.1
1328	3	170	3.49	1998	Mix	MMix	program3	0.97	9.32	5.04	5.76	0.72	1.73	6.07	20.12	48.55	8.52	33.2	26.3	19.3	15.7	26.1	32.7	34.5	20.4	26.6	31.1
1084	2	138	2.9	1998	MM	M2	program3	0.97	9.32	5.04	5.76	0.72	1.73	6.07	20.12	48.55	8.52	33.2	26.3	19.3	15.7	26.1	32.7	34.5	20.4	26.6	31.1
1084	2	138	2.68	1998	MM	M2	program3	0.97	9.32	5.04	5.76	0.72	1.73	6.07	20.12	48.55	8.52	33.2	26.3	19.3	15.7	26.1	32.7	34.5	20.4	26.6	31.1
1084	5	175	2.86	2001	MM	M2	program1	9.54	16.18	21.74	4.11	4.43	6.91	0.87	42.03	73.44	12.21	34	23.4	17.3	13.7	24.8	28.9	33.9	18.1	23.9	29.2
1084	5	175	3.04	2001	MM	M2	program1	9.54	16.18	21.74	4.11	4.43	6.91	0.87	42.03	73.44	12.21	34	23.4	17.3	13.7	24.8	28.9	33.9	18.1	23.9	29.2
1084	3	182	2.86	1999	MM	M2	program3	4.99	14.51	9.94	4.41	3.46	8.21	7.57	28.86	56.41	19.24	31.3	25.5	20.8	16.3	26.8	28.7	31.7	20.9	26.7	29.1
1084	3	182	2.72	1999	MM	M2	program3	4.99	14.51	9.94	4.41	3.46	8.21	7.57	28.86	56.41	19.24	31.3	25.5	20.8	16.3	26.8	28.7	31.7	20.9	26.7	29.1
1084	4	190	2.68	2000	FF	F2	program1	2.47	5.91	0	1.07	3.4	10.92	9.76	6.98	39.83	24.08	33.2	27.4	23.8	17.8	26.6	30.7	31	23	28	29.4
1084	4	190	2.86	2000	FF	F2	program1	2.47	5.91	0	1.07	3.4	10.92	9.76	6.98	39.83	24.08	33.2	27.4	23.8	17.8	26.6	30.7	31	23	28	29.4
1140	3	147	2.68	1999	MM	M2	program3	4.99	14.51	9.94	4.41	3.46	8.21	7.57	28.86	56.41	19.24	31.3	25.5	20.8	16.3	26.8	28.7	31.7	20.9	26.7	29.1
1140	3	147	3.13	1999	MM	M2	program3	4.99	14.51	9.94	4.41	3.46	8.21	7.57	28.86	56.41	19.24	31.3	25.5	20.8	16.3	26.8	28.7	31.7	20.9	26.7	29.1
1140	5	157	2.04	2001	Mix	FMix	program1	9.54	16.18	21.74	4.11	4.43	6.91	0.87	42.03	73.44	12.21	34	23.4	17.3	13.7	24.8	28.9	33.9	18.1	23.9	29.2
1140	5	157	1.95	2001	Mix	MMix	program1	9.54	16.18	21.74	4.11	4.43	6.91	0.87	42.03	73.44	12.21	34	23.4	17.3	13.7	24.8	28.9	33.9	18.1	23.9	29.2
1140	2	167	2.49	1998	F	F1	program3	0.97	9.32	5.04	5.76	0.72	1.73	6.07	20.12	48.55	8.52	33.2	26.3	19.3	15.7	26.1	32.7	34.5	20.4	26.6	31.1
1140	4	214	2.54	2000	FF	F2	program1	2.47	5.91	0	1.07	3.4	10.92	9.76	6.98	39.83	24.08	33.2	27.4	23.8	17.8	26.6	30.7	31	23	28	29.4
1140	4	214	2.49	2000	FF	F2	program1	2.47	5.91	0	1.07	3.4	10.92	9.76	6.98	39.83	24.08	33.2	27.4	23.8	17.8	26.6	30.7	31	23	28	29.4
1232	3	158	2.36	1999	Mix	FMix	program1	4.99	14.51	9.94	4.41	3.46	8.21	7.57	28.86	56.41	19.24	31.3	25.5	20.8	16.3	26.8	28.7	31.7	20.9	26.7	29.1
1232	3	158	2.72	1999	Mix	MMix	program1	4.99	14.51	9.94	4.41	3.46	8.21	7.57	28.86	56.41	19.24	31.3	25.5	20.8	16.3	26.8	28.7	31.7	20.9	26.7	29.1
1232	4	163	2.18	2000	F	F1	program1	2.47	5.91	0	1.07	3.4	10.92	9.76	6.98	39.83	24.08	33.2	27.4	23.8	17.8	26.6	30.7	31	23	28	29.4
1232	2	166	3.31	1998	M	M1	program1	0.97	9.32	5.04	5.76	0.72	1.73	6.07	20.12	48.55	8.52	33.2	26.3	19.3	15.7	26.1	32.7	34.5	20.4	26.6	31.1
1306	2	164	2.81	1998	M	M1	program3	0.97	9.32	5.04	5.76	0.72	1.73	6.07	20.12	48.55	8.52	33.2	26.3	19.3	15.7	26.1	32.7	34.5	20.4	26.6	31.1
1306	4	165	2.77	2000	F	F1	program1	2.47	5.91	0	1.07	3.4	10.92	9.76	6.98	39.83	24.08	33.2	27.4	23.8	17.8	26.6	30.7	31	23	28	29.4
1306	3	167	3.08	1999	M	M1	program3	4.99	14.51	9.94	4.41	3.46	8.21	7.57	28.86	56.41	19.24	31.3	25.5	20.8	16.3	26.8	28.7	31.7	20.9	26.7	29.1
1306	5	173	3.49	2001	M	M1	program1	9.54	16.18	21.74	4.11	4.43	6.91	0.87	42.03	73.44	12.21	34	23.4	17.3	13.7	24.8	28.9	33.9	18.1	23.9	29.2
1182	3	153	2.22	1999	M	M1	program3	4.99	14.51	9.94	4.41	3.46	8.21	7.57	28.86	56.41	19.24	31.3	25.5	20.8	16.3	26.8	28.7	31.7	20.9	26.7	29.1
1182	5	163	2.13	2001	FF	F2	program1	9.54	16.18	21.74	4.11	4.43	6.91	0.87	42.03	73.44	12.21	34	23.4	17.3	13.7	24.8	28.9	33.9	18.1	23.9	29.2
1182	5	163	2.45	2001	FF	F2	program1	9.54	16.18	21.74	4.11	4.43	6.91	0.87	42.03	73.44	12.21	34	23.4	17.3	13.7	24.8	28.9	33.9	18.1	23.9	29.2
1182	2	167	1.54	1998	MM	M2	program3	0.97	9.32	5.04	5.76	0.72	1.73	6.07	20.12	48.55	8.52	33.2	26.3	19.3	15.7	26.1	32.7	34.5	20.4	26.6	31.1
1182	2	167	2.22	1998	MM	M2	program3	0.97	9.32	5.04	5.76	0.72	1.73	6.07	20.12	48.55	8.52	33.2	26.3	19.3	15.7	26.1	32.7	34.5	20.4	26.6	31.1
1182	4	214	3.31	2000	F	F1	program1	2.47	5.91	0	1.07	3.4	10.92	9.76	6.98	39.83	24.08	33.2	27.4	23.8	17.8	26.6	30.7	31	23	28	29.4
1010	3	120	2.72	1999	FF	F2	program3	4.99	14.51	9.94	4.41	3.46	8.21	7.57	28.86	56.41	19.24	31.3	25.5	20.8	16.3	26.8	28.7	31.7	20.9	26.7	29.1
1010	3	120	2.04	1999	FF	F2	program3	4.99	14.51	9.94	4.41	3.46	8.21	7.57	28.86	56.41	19.24	31.3	25.5	20.8	16.3	26.8	28.7	31.7	20.9	26.7	29.1
1010	2	128	3.27	1998	M	M1	program3	0.97	9.32	5.04	5.76	0.72	1.73	6.07	20.12	48.55	8.52	33.2	26.3	19.3	15.7	26.1	32.7	34.5	20.4	26.6	31.1
1341	3	167	2.63	1999	F	F1	program2	4.99	14.51	9.94	4.41	3.46	8.21	7.57	28.86	56.41	19.24	31.3	25.5	20.8	16.3	26.8	28.7	31.7	20.9	26.7	29.1
1341	4	168	2.86	2000	FF	F2	program1	2.47	5.91	0	1.07	3.4	10.92	9.76	6.98	39.83	24.08	33.2	27.4	23.8	17.8	26.6	30.7	31	23	28	29.4
1341	4	168	2.22	2000	FF	F2	program1	2.47	5.91	0	1.07	3.4	10.92	9.76	6.98	39.83	24.08	33.2	27.4	23.8	17.8	26.6	30.7	31	23	28	29.4
1341	2	172	2	1998	Mix	FMix	program2	0.97	9.32	5.04	5.76	0.72	1.73	6.07	20.12	48.55	8.52	33.2	26.3	19.3	15.7	26.1	32.7	34.5	20.4	26.6	31.1
1341	2	172	2.9	1998	Mix	MMix	program2	0.97	9.32	5.04	5.76	0.72	1.73	6.07	20.12	48.55	8.52	33.2	26.3	19.3	15.7	26.1	32.7	34.5	20.4	26.6	31.1
1353	5	168	3.54	2001	M	M1	program1	9.54	16.18	21.74	4.11	4.43	6.91	0.87	42.03	73.44	12.21	34	23.4	17.3	13.7	24.8	28.9	33.9	18.1	23.9	29.2
1353	3	172	2.31	1999	Mix	FMix	program3	4.99	14.51	9.94	4.41	3.46	8.21	7.57	28.86	56.41	19.24	31.3	25.5	20.8	16.3	26.8	28.7	31.7	20.9	26.7	29.1
1353	3	172	2.72	1999	Mix	MMix	program3	4.99	14.51	9.94	4.41	3.46	8.21	7.57	28.86	56.41	19.24	31.3	25.5	20.8	16.3	26.8	28.7	31.7	20.9	26.7	29.1
1353	4	184	2.13	2000	MM	M2	program1	2.47	5.91	0	1.07	3.4	10.92	9.76	6.98	39.83	24.08	33.2	27.4	23.8	17.8	26.6	30.7	31	23	28	29.4
1353	4	184	2.54	2000	MM	M2	program1	2.47	5.91	0	1.07	3.4	10.92	9.76	6.98	39.83	24.08	33.2	27.4	23.8	17.8	26.6	30.7	31	23	28	29.4
1353	2	203	1.5	1998	Mix	FMix	program3	0.97	9.32	5.04	5.76	0.72	1.73	6.07	20.12	48.55	8.52	33.2	26.3	19.3	15.7	26.1	32.7	34.5	20.4	26.6	31.1
1353	2	203	1.22	1998	Mix	MMix	program3	0.97	9.32	5.04	5.76	0.72	1.73	6.07	20.12	48.55	8.52	33.2	26.3	19.3	15.7	26.1	32.7	34.5	20.4	26.6	31.1
1465	2	186	3.86	1998	M	M1	program2	0.97	9.32	5.04	5.76	0.72	1.73	6.07	20.12	48.55	8.52	33.2	26.3	19.3	15.7	26.1	32.7	34.5	20.4	26.6	31.1
1367	3	169	3.13	1999	F	F1	program3	4.99	14.51	9.94	4.41	3.46	8.21	7.57	28.86	56.41	19.24	31.3	25.5	20.8	16.3	26.8	28.7	31.7	20.9	26.7	29.1
1367	2	176	3.18	1998	M	M1	program3	0.97	9.32	5.04	5.76	0.72	1.73	6.07	20.12	48.55	8.52	33.2	26.3	19.3	15.7	26.1	32.7	34.5	20.4	26.6	31.1
1268	2	161	2.77	1998	Mix	FMix	program1	0.97	9.32	5.04	5.76	0.72	1.73	6.07	20.12	48.55	8.52	33.2	26.3	19.3	15.7	26.1	32.7	34.5	20.4	26.6	31.1
1268	2	161	2.95	1998	Mix	MMix	program1	0.97	9.32	5.04	5.76	0.72	1.73	6.07	20.12	48.55	8.52	33.2	26.3	19.3	15.7	26.1	32.7	34.5	20.4	26.6	31.1
1487	4	194	2.72	2000	MM	M2	program2	2.47	5.91	0	1.07	3.4	10.92	9.76	6.98	39.83	24.08	33.2	27.4	23.8	17.8	26.6	30.7	31	23	28	29.4
1487	4	194	2.31	2000	MM	M2	program2	2.47	5.91	0	1.07	3.4	10.92	9.76	6.98	39.83	24.08	33.2	27.4	23.8	17.8	26.6	30.7	31	23	28	29.4
1487	3	198	2.72	1999	M	M1	program2	4.99	14.51	9.94	4.41	3.46	8.21	7.57	28.86	56.41	19.24	31.3	25.5	20.8	16.3	26.8	28.7	31.7	20.9	26.7	29.1
1207	3	156	2.63	1999	MM	M2	program3	4.99	14.51	9.94	4.41	3.46	8.21	7.57	28.86	56.41	19.24	31.3	25.5	20.8	16.3	26.8	28.7	31.7	20.9	26.7	29.1
1207	3	156	2.09	1999	MM	M2	program3	4.99	14.51	9.94	4.41	3.46	8.21	7.57	28.86	56.41	19.24	31.3	25.5	20.8	16.3	26.8	28.7	31.7	20.9	26.7	29.1
1207	2	160	2.68	1998	M	M1	program3	0.97	9.32	5.04	5.76	0.72	1.73	6.07	20.12	48.55	8.52	33.2	26.3	19.3	15.7	26.1	32.7	34.5	20.4	26.6	31.1
1207	5	171	2.86	2001	MM	M2	program1	9.54	16.18	21.74	4.11	4.43	6.91	0.87	42.03	73.44	12.21	34	23.4	17.3	13.7	24.8	28.9	33.9	18.1	23.9	29.2
1207	5	171	2.63	2001	MM	M2	program1	9.54	16.18	21.74	4.11	4.43	6.91	0.87	42.03	73.44	12.21	34	23.4	17.3	13.7	24.8	28.9	33.9	18.1	23.9	29.2
1055	2	131	2.4	1998	M	M1	program2	0.97	9.32	5.04	5.76	0.72	1.73	6.07	20.12	48.55	8.52	33.2	26.3	19.3	15.7	26.1	32.7	34.5	20.4	26.6	31.1
1292	5	163	2.27	2001	MM	M2	program1	9.54	16.18	21.74	4.11	4.43	6.91	0.87	42.03	73.44	12.21	34	23.4	17.3	13.7	24.8	28.9	33.9	18.1	23.9	29.2
1292	5	163	2.18	2001	MM	M2	program1	9.54	16.18	21.74	4.11	4.43	6.91	0.87	42.03	73.44	12.21	34	23.4	17.3	13.7	24.8	28.9	33.9	18.1	23.9	29.2
1292	4	166	2.72	2000	MM	M2	program1	2.47	5.91	0	1.07	3.4	10.92	9.76	6.98	39.83	24.08	33.2	27.4	23.8	17.8	26.6	30.7	31	23	28	29.4
1292	4	166	2.77	2000	MM	M2	program1	2.47	5.91	0	1.07	3.4	10.92	9.76	6.98	39.83	24.08	33.2	27.4	23.8	17.8	26.6	30.7	31	23	28	29.4
1292	2	169	2.77	1998	Mix	FMix	program3	0.97	9.32	5.04	5.76	0.72	1.73	6.07	20.12	48.55	8.52	33.2	26.3	19.3	15.7	26.1	32.7	34.5	20.4	26.6	31.1
1292	2	169	2.54	1998	Mix	MMix	program3	0.97	9.32	5.04	5.76	0.72	1.73	6.07	20.12	48.55	8.52	33.2	26.3	19.3	15.7	26.1	32.7	34.5	20.4	26.6	31.1
1495	3	203	2.18	1999	F	F1	program1	4.99	14.51	9.94	4.41	3.46	8.21	7.57	28.86	56.41	19.24	31.3	25.5	20.8	16.3	26.8	28.7	31.7	20.9	26.7	29.1
1495	2	209	1.95	1998	Mix	FMix	program1	0.97	9.32	5.04	5.76	0.72	1.73	6.07	20.12	48.55	8.52	33.2	26.3	19.3	15.7	26.1	32.7	34.5	20.4	26.6	31.1
1495	2	209	1.95	1998	Mix	MMix	program1	0.97	9.32	5.04	5.76	0.72	1.73	6.07	20.12	48.55	8.52	33.2	26.3	19.3	15.7	26.1	32.7	34.5	20.4	26.6	31.1
1245	5	159	3.22	2001	F	F1	program1	9.54	16.18	21.74	4.11	4.43	6.91	0.87	42.03	73.44	12.21	34	23.4	17.3	13.7	24.8	28.9	33.9	18.1	23.9	29.2
1245	2	171	3.04	1998	FF	F2	program3	0.97	9.32	5.04	5.76	0.72	1.73	6.07	20.12	48.55	8.52	33.2	26.3	19.3	15.7	26.1	32.7	34.5	20.4	26.6	31.1
1245	2	171	3.08	1998	FF	F2	program3	0.97	9.32	5.04	5.76	0.72	1.73	6.07	20.12	48.55	8.52	33.2	26.3	19.3	15.7	26.1	32.7	34.5	20.4	26.6	31.1
1245	3	183	3.27	1999	FF	F2	program3	4.99	14.51	9.94	4.41	3.46	8.21	7.57	28.86	56.41	19.24	31.3	25.5	20.8	16.3	26.8	28.7	31.7	20.9	26.7	29.1
1245	3	183	2.49	1999	FF	F2	program3	4.99	14.51	9.94	4.41	3.46	8.21	7.57	28.86	56.41	19.24	31.3	25.5	20.8	16.3	26.8	28.7	31.7	20.9	26.7	29.1
1245	4	194	3.13	2000	FF	F2	program1	2.47	5.91	0	1.07	3.4	10.92	9.76	6.98	39.83	24.08	33.2	27.4	23.8	17.8	26.6	30.7	31	23	28	29.4
1245	4	194	3.18	2000	FF	F2	program1	2.47	5.91	0	1.07	3.4	10.92	9.76	6.98	39.83	24.08	33.2	27.4	23.8	17.8	26.6	30.7	31	23	28	29.4
1427	4	177	2.04	2000	Mix	FMix	program2	2.47	5.91	0	1.07	3.4	10.92	9.76	6.98	39.83	24.08	33.2	27.4	23.8	17.8	26.6	30.7	31	23	28	29.4
1427	4	177	2.22	2000	Mix	MMix	program2	2.47	5.91	0	1.07	3.4	10.92	9.76	6.98	39.83	24.08	33.2	27.4	23.8	17.8	26.6	30.7	31	23	28	29.4
1329	2	166	2.27	1999	Mix	FMix	program3	4.99	14.51	9.94	4.41	3.46	8.21	7.57	28.86	56.41	19.24	31.3	25.5	20.8	16.3	26.8	28.7	31.7	20.9	26.7	29.1
1329	2	166	2.04	1999	Mix	MMix	program3	4.99	14.51	9.94	4.41	3.46	8.21	7.57	28.86	56.41	19.24	31.3	25.5	20.8	16.3	26.8	28.7	31.7	20.9	26.7	29.1
1016	5	122	3.13	2002	Mix	FMix	program1	16.54	7.69	8.01	4.95	3.92	6.8	13.1	20.65	49.37	23.82	31.1	26	20.9	16.8	26.6	30.1	33.3	21.2	26	30
1016	5	122	3.27	2002	Mix	MMix	program1	16.54	7.69	8.01	4.95	3.92	6.8	13.1	20.65	49.37	23.82	31.1	26	20.9	16.8	26.6	30.1	33.3	21.2	26	30
1016	10	122	2.72	2007	M	M1	program3	13.33	7.62	0.18	3.58	6.15	24.92	19.51	11.38	95.06	50.58	31.5	27.5	23.9	17	23.1	26.6	30.3	22.8	25	26.7
1016	7	123	3.45	2004	MM	M2	program1	6.53	10.71	1.51	0.41	20.53	2.96	30.87	12.63	87.41	54.36	28.8	26.6	20.7	17.8	23	27.5	30.7	21.7	25	27.1
1016	7	123	3.08	2004	MM	M2	program1	6.53	10.71	1.51	0.41	20.53	2.96	30.87	12.63	87.41	54.36	28.8	26.6	20.7	17.8	23	27.5	30.7	21.7	25	27.1
1016	8	126	4.22	2005	M	M1	program1	9.3	8.75	12.93	0.71	3.71	11.76	3.15	22.39	59.6	18.62	30.4	28.2	20.7	16.7	26.4	27.7	32.5	21.9	26.1	28.9
1016	9	127	3.45	2006	Mix	FMix	program1	8.3	4.86	4.86	0	3.79	11.2	2.74	9.72	36.2	17.73	34.3	27	24.7	17.8	29.4	31.4	34.1	23.2	28.6	31.6
1016	9	127	3.54	2006	Mix	MMix	program1	8.3	4.86	4.86	0	3.79	11.2	2.74	9.72	36.2	17.73	34.3	27	24.7	17.8	29.4	31.4	34.1	23.2	28.6	31.6
1016	3	129	3.13	2000	FF	F2	program1	2.47	5.91	0	1.07	3.4	10.92	9.76	6.98	39.83	24.08	33.2	27.4	23.8	17.8	26.6	30.7	31	23	28	29.4
1016	3	129	2.95	2000	FF	F2	program1	2.47	5.91	0	1.07	3.4	10.92	9.76	6.98	39.83	24.08	33.2	27.4	23.8	17.8	26.6	30.7	31	23	28	29.4
1016	2	155	3.72	1999	MM	M2	program3	4.99	14.51	9.94	4.41	3.46	8.21	7.57	28.86	56.41	19.24	31.3	25.5	20.8	16.3	26.8	28.7	31.7	20.9	26.7	29.1
1016	2	155	3.81	1999	MM	M2	program3	4.99	14.51	9.94	4.41	3.46	8.21	7.57	28.86	56.41	19.24	31.3	25.5	20.8	16.3	26.8	28.7	31.7	20.9	26.7	29.1
1016	4	161	3.4	2001	FF	F2	program1	9.54	16.18	21.74	4.11	4.43	6.91	0.87	42.03	73.44	12.21	34	23.4	17.3	13.7	24.8	28.9	33.9	18.1	23.9	29.2
1016	4	161	3.54	2001	FF	F2	program1	9.54	16.18	21.74	4.11	4.43	6.91	0.87	42.03	73.44	12.21	34	23.4	17.3	13.7	24.8	28.9	33.9	18.1	23.9	29.2
1031	5	125	2.31	2002	F	F1	program1	16.54	7.69	8.01	4.95	3.92	6.8	13.1	20.65	49.37	23.82	31.1	26	20.9	16.8	26.6	30.1	33.3	21.2	26	30
1031	6	126	3.04	2003	Mix	FMix	program3	9.17	18.95	1.91	6.64	0.53	1.7	15.17	27.5	56.38	17.4	30.6	24.7	18.9	16.5	26.6	31.1	31.9	20	25.2	29.9
1031	6	126	2.59	2003	Mix	MMix	program3	9.17	18.95	1.91	6.64	0.53	1.7	15.17	27.5	56.38	17.4	30.6	24.7	18.9	16.5	26.6	31.1	31.9	20	25.2	29.9
1031	2	130	2.59	1999	Mix	FMix	program3	4.99	14.51	9.94	4.41	3.46	8.21	7.57	28.86	56.41	19.24	31.3	25.5	20.8	16.3	26.8	28.7	31.7	20.9	26.7	29.1
1031	2	130	2.54	1999	Mix	MMix	program3	4.99	14.51	9.94	4.41	3.46	8.21	7.57	28.86	56.41	19.24	31.3	25.5	20.8	16.3	26.8	28.7	31.7	20.9	26.7	29.1
1031	4	130	2.72	2001	FF	F2	program1	9.54	16.18	21.74	4.11	4.43	6.91	0.87	42.03	73.44	12.21	34	23.4	17.3	13.7	24.8	28.9	33.9	18.1	23.9	29.2
1031	4	130	2.49	2001	FF	F2	program1	9.54	16.18	21.74	4.11	4.43	6.91	0.87	42.03	73.44	12.21	34	23.4	17.3	13.7	24.8	28.9	33.9	18.1	23.9	29.2
1031	7	133	3.22	2004	MM	M2	program1	6.53	10.71	1.51	0.41	20.53	2.96	30.87	12.63	87.41	54.36	28.8	26.6	20.7	17.8	23	27.5	30.7	21.7	25	27.1
1031	7	133	3.49	2004	MM	M2	program1	6.53	10.71	1.51	0.41	20.53	2.96	30.87	12.63	87.41	54.36	28.8	26.6	20.7	17.8	23	27.5	30.7	21.7	25	27.1
1045	6	128	2.9	2003	Mix	FMix	program3	9.17	18.95	1.91	6.64	0.53	1.7	15.17	27.5	56.38	17.4	30.6	24.7	18.9	16.5	26.6	31.1	31.9	20	25.2	29.9
1045	6	128	2.99	2003	Mix	MMix	program3	9.17	18.95	1.91	6.64	0.53	1.7	15.17	27.5	56.38	17.4	30.6	24.7	18.9	16.5	26.6	31.1	31.9	20	25.2	29.9
1045	3	132	2.63	2000	Mix	FMix	program1	2.47	5.91	0	1.07	3.4	10.92	9.76	6.98	39.83	24.08	33.2	27.4	23.8	17.8	26.6	30.7	31	23	28	29.4
1045	3	132	3.13	2000	Mix	MMix	program1	2.47	5.91	0	1.07	3.4	10.92	9.76	6.98	39.83	24.08	33.2	27.4	23.8	17.8	26.6	30.7	31	23	28	29.4
1045	4	138	2.36	2001	Mix	FMix	program1	9.54	16.18	21.74	4.11	4.43	6.91	0.87	42.03	73.44	12.21	34	23.4	17.3	13.7	24.8	28.9	33.9	18.1	23.9	29.2
1045	4	138	2.31	2001	Mix	MMix	program1	9.54	16.18	21.74	4.11	4.43	6.91	0.87	42.03	73.44	12.21	34	23.4	17.3	13.7	24.8	28.9	33.9	18.1	23.9	29.2
1045	5	138	3.54	2002	MM	M2	program1	16.54	7.69	8.01	4.95	3.92	6.8	13.1	20.65	49.37	23.82	31.1	26	20.9	16.8	26.6	30.1	33.3	21.2	26	30
1045	5	138	3.54	2002	MM	M2	program1	16.54	7.69	8.01	4.95	3.92	6.8	13.1	20.65	49.37	23.82	31.1	26	20.9	16.8	26.6	30.1	33.3	21.2	26	30
1045	2	161	2.36	1999	FF	F2	program3	4.99	14.51	9.94	4.41	3.46	8.21	7.57	28.86	56.41	19.24	31.3	25.5	20.8	16.3	26.8	28.7	31.7	20.9	26.7	29.1
1045	2	161	2.68	1999	FF	F2	program3	4.99	14.51	9.94	4.41	3.46	8.21	7.57	28.86	56.41	19.24	31.3	25.5	20.8	16.3	26.8	28.7	31.7	20.9	26.7	29.1
1056	3	131	2.59	2000	M	M1	program1	2.47	5.91	0	1.07	3.4	10.92	9.76	6.98	39.83	24.08	33.2	27.4	23.8	17.8	26.6	30.7	31	23	28	29.4
1056	2	161	3.27	1999	M	M1	program3	4.99	14.51	9.94	4.41	3.46	8.21	7.57	28.86	56.41	19.24	31.3	25.5	20.8	16.3	26.8	28.7	31.7	20.9	26.7	29.1
1056	6	188	2.86	2003	M	M1	program3	9.17	18.95	1.91	6.64	0.53	1.7	15.17	27.5	56.38	17.4	30.6	24.7	18.9	16.5	26.6	31.1	31.9	20	25.2	29.9
1056	5	207	3.76	2002	M	M1	program1	16.54	7.69	8.01	4.95	3.92	6.8	13.1	20.65	49.37	23.82	31.1	26	20.9	16.8	26.6	30.1	33.3	21.2	26	30
1056	4	220	3.4	2001	MM	M2	program1	9.54	16.18	21.74	4.11	4.43	6.91	0.87	42.03	73.44	12.21	34	23.4	17.3	13.7	24.8	28.9	33.9	18.1	23.9	29.2
1056	4	220	3.27	2001	MM	M2	program1	9.54	16.18	21.74	4.11	4.43	6.91	0.87	42.03	73.44	12.21	34	23.4	17.3	13.7	24.8	28.9	33.9	18.1	23.9	29.2
1038	5	126	2.72	2002	Mix	FMix	program1	16.54	7.69	8.01	4.95	3.92	6.8	13.1	20.65	49.37	23.82	31.1	26	20.9	16.8	26.6	30.1	33.3	21.2	26	30
1038	5	126	2.45	2002	Mix	MMix	program1	16.54	7.69	8.01	4.95	3.92	6.8	13.1	20.65	49.37	23.82	31.1	26	20.9	16.8	26.6	30.1	33.3	21.2	26	30
1038	7	127	3.08	2004	M	M1	program1	6.53	10.71	1.51	0.41	20.53	2.96	30.87	12.63	87.41	54.36	28.8	26.6	20.7	17.8	23	27.5	30.7	21.7	25	27.1
1038	6	128	2.31	2003	Mix	FMix	program1	9.17	18.95	1.91	6.64	0.53	1.7	15.17	27.5	56.38	17.4	30.6	24.7	18.9	16.5	26.6	31.1	31.9	20	25.2	29.9
1038	6	128	2.54	2003	Mix	MMix	program1	9.17	18.95	1.91	6.64	0.53	1.7	15.17	27.5	56.38	17.4	30.6	24.7	18.9	16.5	26.6	31.1	31.9	20	25.2	29.9
1038	8	137	3.08	2005	M	M1	program1	9.3	8.75	12.93	0.71	3.71	11.76	3.15	22.39	59.6	18.62	30.4	28.2	20.7	16.7	26.4	27.7	32.5	21.9	26.1	28.9
1038	2	146	2.36	1999	MM	M2	program3	4.99	14.51	9.94	4.41	3.46	8.21	7.57	28.86	56.41	19.24	31.3	25.5	20.8	16.3	26.8	28.7	31.7	20.9	26.7	29.1
1038	2	146	2.31	1999	MM	M2	program3	4.99	14.51	9.94	4.41	3.46	8.21	7.57	28.86	56.41	19.24	31.3	25.5	20.8	16.3	26.8	28.7	31.7	20.9	26.7	29.1
1038	4	151	2.4	2001	MM	M2	program1	9.54	16.18	21.74	4.11	4.43	6.91	0.87	42.03	73.44	12.21	34	23.4	17.3	13.7	24.8	28.9	33.9	18.1	23.9	29.2
1038	4	151	2	2001	MM	M2	program1	9.54	16.18	21.74	4.11	4.43	6.91	0.87	42.03	73.44	12.21	34	23.4	17.3	13.7	24.8	28.9	33.9	18.1	23.9	29.2
1038	3	168	2.68	2000	Mix	FMix	program1	2.47	5.91	0	1.07	3.4	10.92	9.76	6.98	39.83	24.08	33.2	27.4	23.8	17.8	26.6	30.7	31	23	28	29.4
1038	3	168	2.22	2000	Mix	MMix	program1	2.47	5.91	0	1.07	3.4	10.92	9.76	6.98	39.83	24.08	33.2	27.4	23.8	17.8	26.6	30.7	31	23	28	29.4
1133	4	145	3.18	2001	M	M1	program1	9.54	16.18	21.74	4.11	4.43	6.91	0.87	42.03	73.44	12.21	34	23.4	17.3	13.7	24.8	28.9	33.9	18.1	23.9	29.2
1219	2	157	2.04	1999	Mix	FMix	program3	4.99	14.51	9.94	4.41	3.46	8.21	7.57	28.86	56.41	19.24	31.3	25.5	20.8	16.3	26.8	28.7	31.7	20.9	26.7	29.1
1219	2	157	1.86	1999	Mix	MMix	program3	4.99	14.51	9.94	4.41	3.46	8.21	7.57	28.86	56.41	19.24	31.3	25.5	20.8	16.3	26.8	28.7	31.7	20.9	26.7	29.1
1219	6	194	2.27	2003	F	F1	program3	9.17	18.95	1.91	6.64	0.53	1.7	15.17	27.5	56.38	17.4	30.6	24.7	18.9	16.5	26.6	31.1	31.9	20	25.2	29.9
1219	7	204	3.27	2004	M	M1	program1	6.53	10.71	1.51	0.41	20.53	2.96	30.87	12.63	87.41	54.36	28.8	26.6	20.7	17.8	23	27.5	30.7	21.7	25	27.1
1118	4	143	2.13	2001	Mix	FMix	program1	9.54	16.18	21.74	4.11	4.43	6.91	0.87	42.03	73.44	12.21	34	23.4	17.3	13.7	24.8	28.9	33.9	18.1	23.9	29.2
1118	4	143	2.18	2001	Mix	MMix	program1	9.54	16.18	21.74	4.11	4.43	6.91	0.87	42.03	73.44	12.21	34	23.4	17.3	13.7	24.8	28.9	33.9	18.1	23.9	29.2
1118	2	153	2.22	1999	M	M1	program3	4.99	14.51	9.94	4.41	3.46	8.21	7.57	28.86	56.41	19.24	31.3	25.5	20.8	16.3	26.8	28.7	31.7	20.9	26.7	29.1
1118	3	154	2.27	2000	MM	M2	program1	2.47	5.91	0	1.07	3.4	10.92	9.76	6.98	39.83	24.08	33.2	27.4	23.8	17.8	26.6	30.7	31	23	28	29.4
1118	3	154	2.4	2000	MM	M2	program1	2.47	5.91	0	1.07	3.4	10.92	9.76	6.98	39.83	24.08	33.2	27.4	23.8	17.8	26.6	30.7	31	23	28	29.4
1183	5	153	4.22	2002	M	M1	program1	16.54	7.69	8.01	4.95	3.92	6.8	13.1	20.65	49.37	23.82	31.1	26	20.9	16.8	26.6	30.1	33.3	21.2	26	30
1183	2	155	3.54	1999	FF	F2	program3	4.99	14.51	9.94	4.41	3.46	8.21	7.57	28.86	56.41	19.24	31.3	25.5	20.8	16.3	26.8	28.7	31.7	20.9	26.7	29.1
1183	2	155	2.22	1999	FF	F2	program3	4.99	14.51	9.94	4.41	3.46	8.21	7.57	28.86	56.41	19.24	31.3	25.5	20.8	16.3	26.8	28.7	31.7	20.9	26.7	29.1
1183	3	158	2.72	2000	Mix	FMix	program1	2.47	5.91	0	1.07	3.4	10.92	9.76	6.98	39.83	24.08	33.2	27.4	23.8	17.8	26.6	30.7	31	23	28	29.4
1183	3	158	2.54	2000	Mix	MMix	program1	2.47	5.91	0	1.07	3.4	10.92	9.76	6.98	39.83	24.08	33.2	27.4	23.8	17.8	26.6	30.7	31	23	28	29.4
1183	6	161	3.49	2003	M	M1	program3	9.17	18.95	1.91	6.64	0.53	1.7	15.17	27.5	56.38	17.4	30.6	24.7	18.9	16.5	26.6	31.1	31.9	20	25.2	29.9
1377	2	170	3.54	1999	F	F1	program1	4.99	14.51	9.94	4.41	3.46	8.21	7.57	28.86	56.41	19.24	31.3	25.5	20.8	16.3	26.8	28.7	31.7	20.9	26.7	29.1
1377	3	173	2.13	2000	Mix	FMix	program1	2.47	5.91	0	1.07	3.4	10.92	9.76	6.98	39.83	24.08	33.2	27.4	23.8	17.8	26.6	30.7	31	23	28	29.4
1377	3	173	2.13	2000	Mix	MMix	program1	2.47	5.91	0	1.07	3.4	10.92	9.76	6.98	39.83	24.08	33.2	27.4	23.8	17.8	26.6	30.7	31	23	28	29.4
1377	3	179	3.76	2000	M	M1	program1	2.47	5.91	0	1.07	3.4	10.92	9.76	6.98	39.83	24.08	33.2	27.4	23.8	17.8	26.6	30.7	31	23	28	29.4
1145	8	148	2.63	2005	Mix	FMix	program1	9.3	8.75	12.93	0.71	3.71	11.76	3.15	22.39	59.6	18.62	30.4	28.2	20.7	16.7	26.4	27.7	32.5	21.9	26.1	28.9
1145	8	148	3.76	2005	Mix	MMix	program1	9.3	8.75	12.93	0.71	3.71	11.76	3.15	22.39	59.6	18.62	30.4	28.2	20.7	16.7	26.4	27.7	32.5	21.9	26.1	28.9
1145	7	149	3.08	2004	Mix	FMix	program1	6.53	10.71	1.51	0.41	20.53	2.96	30.87	12.63	87.41	54.36	28.8	26.6	20.7	17.8	23	27.5	30.7	21.7	25	27.1
1145	7	149	3.49	2004	Mix	MMix	program1	6.53	10.71	1.51	0.41	20.53	2.96	30.87	12.63	87.41	54.36	28.8	26.6	20.7	17.8	23	27.5	30.7	21.7	25	27.1
1145	5	151	2.68	2002	FF	F2	program1	16.54	7.69	8.01	4.95	3.92	6.8	13.1	20.65	49.37	23.82	31.1	26	20.9	16.8	26.6	30.1	33.3	21.2	26	30
1145	5	151	2.63	2002	FF	F2	program1	16.54	7.69	8.01	4.95	3.92	6.8	13.1	20.65	49.37	23.82	31.1	26	20.9	16.8	26.6	30.1	33.3	21.2	26	30
1145	6	151	2.49	2003	Mix	FMix	program1	9.17	18.95	1.91	6.64	0.53	1.7	15.17	27.5	56.38	17.4	30.6	24.7	18.9	16.5	26.6	31.1	31.9	20	25.2	29.9
1145	6	151	3.04	2003	Mix	MMix	program1	9.17	18.95	1.91	6.64	0.53	1.7	15.17	27.5	56.38	17.4	30.6	24.7	18.9	16.5	26.6	31.1	31.9	20	25.2	29.9
1145	3	155	2.18	2000	Mix	FMix	program1	2.47	5.91	0	1.07	3.4	10.92	9.76	6.98	39.83	24.08	33.2	27.4	23.8	17.8	26.6	30.7	31	23	28	29.4
1145	3	155	2.68	2000	Mix	MMix	program1	2.47	5.91	0	1.07	3.4	10.92	9.76	6.98	39.83	24.08	33.2	27.4	23.8	17.8	26.6	30.7	31	23	28	29.4
1145	4	174	2.86	2001	MM	M2	program1	9.54	16.18	21.74	4.11	4.43	6.91	0.87	42.03	73.44	12.21	34	23.4	17.3	13.7	24.8	28.9	33.9	18.1	23.9	29.2
1145	4	174	2.4	2001	MM	M2	program1	9.54	16.18	21.74	4.11	4.43	6.91	0.87	42.03	73.44	12.21	34	23.4	17.3	13.7	24.8	28.9	33.9	18.1	23.9	29.2
1145	2	181	2.68	1999	M	M1	program3	4.99	14.51	9.94	4.41	3.46	8.21	7.57	28.86	56.41	19.24	31.3	25.5	20.8	16.3	26.8	28.7	31.7	20.9	26.7	29.1
1246	7	159	2.4	2004	Mix	FMix	program1	6.53	10.71	1.51	0.41	20.53	2.96	30.87	12.63	87.41	54.36	28.8	26.6	20.7	17.8	23	27.5	30.7	21.7	25	27.1
1246	7	159	3.4	2004	Mix	MMix	program1	6.53	10.71	1.51	0.41	20.53	2.96	30.87	12.63	87.41	54.36	28.8	26.6	20.7	17.8	23	27.5	30.7	21.7	25	27.1
1246	5	162	1.86	2002	Mix	FMix	program1	16.54	7.69	8.01	4.95	3.92	6.8	13.1	20.65	49.37	23.82	31.1	26	20.9	16.8	26.6	30.1	33.3	21.2	26	30
1246	5	162	2.81	2002	Mix	MMix	program1	16.54	7.69	8.01	4.95	3.92	6.8	13.1	20.65	49.37	23.82	31.1	26	20.9	16.8	26.6	30.1	33.3	21.2	26	30
1246	8	163	3.08	2005	MM	M2	program3	9.3	8.75	12.93	0.71	3.71	11.76	3.15	22.39	59.6	18.62	30.4	28.2	20.7	16.7	26.4	27.7	32.5	21.9	26.1	28.9
1246	8	163	1.95	2005	MM	M2	program3	9.3	8.75	12.93	0.71	3.71	11.76	3.15	22.39	59.6	18.62	30.4	28.2	20.7	16.7	26.4	27.7	32.5	21.9	26.1	28.9
1246	2	164	2.45	1999	F	F1	program3	4.99	14.51	9.94	4.41	3.46	8.21	7.57	28.86	56.41	19.24	31.3	25.5	20.8	16.3	26.8	28.7	31.7	20.9	26.7	29.1
1246	6	167	2.99	2003	MM	M2	program3	9.17	18.95	1.91	6.64	0.53	1.7	15.17	27.5	56.38	17.4	30.6	24.7	18.9	16.5	26.6	31.1	31.9	20	25.2	29.9
1246	6	167	2.22	2003	MM	M2	program3	9.17	18.95	1.91	6.64	0.53	1.7	15.17	27.5	56.38	17.4	30.6	24.7	18.9	16.5	26.6	31.1	31.9	20	25.2	29.9
1246	3	168	2.72	2000	MM	M2	program1	2.47	5.91	0	1.07	3.4	10.92	9.76	6.98	39.83	24.08	33.2	27.4	23.8	17.8	26.6	30.7	31	23	28	29.4
1246	3	168	2.86	2000	MM	M2	program1	2.47	5.91	0	1.07	3.4	10.92	9.76	6.98	39.83	24.08	33.2	27.4	23.8	17.8	26.6	30.7	31	23	28	29.4
1246	4	184	3.31	2001	F	F1	program1	9.54	16.18	21.74	4.11	4.43	6.91	0.87	42.03	73.44	12.21	34	23.4	17.3	13.7	24.8	28.9	33.9	18.1	23.9	29.2
1233	3	158	2.99	2000	M	M1	program1	2.47	5.91	0	1.07	3.4	10.92	9.76	6.98	39.83	24.08	33.2	27.4	23.8	17.8	26.6	30.7	31	23	28	29.4
1233	2	161	2.18	1999	MM	M2	program3	4.99	14.51	9.94	4.41	3.46	8.21	7.57	28.86	56.41	19.24	31.3	25.5	20.8	16.3	26.8	28.7	31.7	20.9	26.7	29.1
1233	2	161	2.45	1999	MM	M2	program3	4.99	14.51	9.94	4.41	3.46	8.21	7.57	28.86	56.41	19.24	31.3	25.5	20.8	16.3	26.8	28.7	31.7	20.9	26.7	29.1
1439	2	180	3.27	1999	F	F1	program1	4.99	14.51	9.94	4.41	3.46	8.21	7.57	28.86	56.41	19.24	31.3	25.5	20.8	16.3	26.8	28.7	31.7	20.9	26.7	29.1
1439	3	181	3.49	2000	M	M1	program1	2.47	5.91	0	1.07	3.4	10.92	9.76	6.98	39.83	24.08	33.2	27.4	23.8	17.8	26.6	30.7	31	23	28	29.4
1050	5	130	1.63	2002	Mix	FMix	program1	16.54	7.69	8.01	4.95	3.92	6.8	13.1	20.65	49.37	23.82	31.1	26	20.9	16.8	26.6	30.1	33.3	21.2	26	30
1050	5	130	2.13	2002	Mix	MMix	program1	16.54	7.69	8.01	4.95	3.92	6.8	13.1	20.65	49.37	23.82	31.1	26	20.9	16.8	26.6	30.1	33.3	21.2	26	30
1050	7	134	2.27	2004	M	M1	program1	6.53	10.71	1.51	0.41	20.53	2.96	30.87	12.63	87.41	54.36	28.8	26.6	20.7	17.8	23	27.5	30.7	21.7	25	27.1
1050	4	170	2.54	2001	Mix	FMix	program1	9.54	16.18	21.74	4.11	4.43	6.91	0.87	42.03	73.44	12.21	34	23.4	17.3	13.7	24.8	28.9	33.9	18.1	23.9	29.2
1050	4	170	2.18	2001	Mix	MMix	program1	9.54	16.18	21.74	4.11	4.43	6.91	0.87	42.03	73.44	12.21	34	23.4	17.3	13.7	24.8	28.9	33.9	18.1	23.9	29.2
1050	3	171	2.63	2000	M	M1	program1	2.47	5.91	0	1.07	3.4	10.92	9.76	6.98	39.83	24.08	33.2	27.4	23.8	17.8	26.6	30.7	31	23	28	29.4
1050	6	174	2.22	2003	F	F1	program3	9.17	18.95	1.91	6.64	0.53	1.7	15.17	27.5	56.38	17.4	30.6	24.7	18.9	16.5	26.6	31.1	31.9	20	25.2	29.9
1354	5	168	3.22	2002	M	M1	program1	16.54	7.69	8.01	4.95	3.92	6.8	13.1	20.65	49.37	23.82	31.1	26	20.9	16.8	26.6	30.1	33.3	21.2	26	30
1354	4	170	1.68	2001	Mix	FMix	program1	9.54	16.18	21.74	4.11	4.43	6.91	0.87	42.03	73.44	12.21	34	23.4	17.3	13.7	24.8	28.9	33.9	18.1	23.9	29.2
1354	4	170	2.22	2001	Mix	MMix	program1	9.54	16.18	21.74	4.11	4.43	6.91	0.87	42.03	73.44	12.21	34	23.4	17.3	13.7	24.8	28.9	33.9	18.1	23.9	29.2
1354	2	183	2.95	1999	M	M1	program3	4.99	14.51	9.94	4.41	3.46	8.21	7.57	28.86	56.41	19.24	31.3	25.5	20.8	16.3	26.8	28.7	31.7	20.9	26.7	29.1
1354	3	202	2.4	2000	MM	M2	program1	2.47	5.91	0	1.07	3.4	10.92	9.76	6.98	39.83	24.08	33.2	27.4	23.8	17.8	26.6	30.7	31	23	28	29.4
1354	3	202	1.63	2000	MM	M2	program1	2.47	5.91	0	1.07	3.4	10.92	9.76	6.98	39.83	24.08	33.2	27.4	23.8	17.8	26.6	30.7	31	23	28	29.4
1330	3	166	2.68	2000	MM	M2	program1	2.47	5.91	0	1.07	3.4	10.92	9.76	6.98	39.83	24.08	33.2	27.4	23.8	17.8	26.6	30.7	31	23	28	29.4
1330	3	166	2.63	2000	MM	M2	program1	2.47	5.91	0	1.07	3.4	10.92	9.76	6.98	39.83	24.08	33.2	27.4	23.8	17.8	26.6	30.7	31	23	28	29.4
1330	2	168	3.45	1999	M	M1	program3	4.99	14.51	9.94	4.41	3.46	8.21	7.57	28.86	56.41	19.24	31.3	25.5	20.8	16.3	26.8	28.7	31.7	20.9	26.7	29.1
1330	4	170	2.49	2001	MM	M2	program1	9.54	16.18	21.74	4.11	4.43	6.91	0.87	42.03	73.44	12.21	34	23.4	17.3	13.7	24.8	28.9	33.9	18.1	23.9	29.2
1330	4	170	2.18	2001	MM	M2	program1	9.54	16.18	21.74	4.11	4.43	6.91	0.87	42.03	73.44	12.21	34	23.4	17.3	13.7	24.8	28.9	33.9	18.1	23.9	29.2
1330	6	181	2.86	2003	MM	M2	program3	9.17	18.95	1.91	6.64	0.53	1.7	15.17	27.5	56.38	17.4	30.6	24.7	18.9	16.5	26.6	31.1	31.9	20	25.2	29.9
1330	6	181	3.22	2003	MM	M2	program3	9.17	18.95	1.91	6.64	0.53	1.7	15.17	27.5	56.38	17.4	30.6	24.7	18.9	16.5	26.6	31.1	31.9	20	25.2	29.9
1330	5	234	3.13	2002	FF	F2	program1	16.54	7.69	8.01	4.95	3.92	6.8	13.1	20.65	49.37	23.82	31.1	26	20.9	16.8	26.6	30.1	33.3	21.2	26	30
1330	5	234	2.86	2002	FF	F2	program1	16.54	7.69	8.01	4.95	3.92	6.8	13.1	20.65	49.37	23.82	31.1	26	20.9	16.8	26.6	30.1	33.3	21.2	26	30
1355	3	168	1.54	2000	F	F1	program2	2.47	5.91	0	1.07	3.4	10.92	9.76	6.98	39.83	24.08	33.2	27.4	23.8	17.8	26.6	30.7	31	23	28	29.4
1022	7	123	3.49	2004	M	M1	program1	6.53	10.71	1.51	0.41	20.53	2.96	30.87	12.63	87.41	54.36	28.8	26.6	20.7	17.8	23	27.5	30.7	21.7	25	27.1
1022	5	128	2.77	2002	MM	M2	program1	16.54	7.69	8.01	4.95	3.92	6.8	13.1	20.65	49.37	23.82	31.1	26	20.9	16.8	26.6	30.1	33.3	21.2	26	30
1022	5	128	3.04	2002	MM	M2	program1	16.54	7.69	8.01	4.95	3.92	6.8	13.1	20.65	49.37	23.82	31.1	26	20.9	16.8	26.6	30.1	33.3	21.2	26	30
1022	9	133	3.9	2006	M	M1	program1	8.3	4.86	4.86	0	3.79	11.2	2.74	9.72	36.2	17.73	34.3	27	24.7	17.8	29.4	31.4	34.1	23.2	28.6	31.6
1022	6	136	3.54	2003	F	F1	program1	9.17	18.95	1.91	6.64	0.53	1.7	15.17	27.5	56.38	17.4	30.6	24.7	18.9	16.5	26.6	31.1	31.9	20	25.2	29.9
1022	8	136	2.81	2005	FF	F2	program1	9.3	8.75	12.93	0.71	3.71	11.76	3.15	22.39	59.6	18.62	30.4	28.2	20.7	16.7	26.4	27.7	32.5	21.9	26.1	28.9
1022	8	136	2.77	2005	FF	F2	program1	9.3	8.75	12.93	0.71	3.71	11.76	3.15	22.39	59.6	18.62	30.4	28.2	20.7	16.7	26.4	27.7	32.5	21.9	26.1	28.9
1022	3	146	3.31	2000	MM	M2	program1	2.47	5.91	0	1.07	3.4	10.92	9.76	6.98	39.83	24.08	33.2	27.4	23.8	17.8	26.6	30.7	31	23	28	29.4
1022	3	146	3.54	2000	MM	M2	program1	2.47	5.91	0	1.07	3.4	10.92	9.76	6.98	39.83	24.08	33.2	27.4	23.8	17.8	26.6	30.7	31	23	28	29.4
1022	4	148	2.9	2001	MM	M2	program1	9.54	16.18	21.74	4.11	4.43	6.91	0.87	42.03	73.44	12.21	34	23.4	17.3	13.7	24.8	28.9	33.9	18.1	23.9	29.2
1022	4	148	2.36	2001	MM	M2	program1	9.54	16.18	21.74	4.11	4.43	6.91	0.87	42.03	73.44	12.21	34	23.4	17.3	13.7	24.8	28.9	33.9	18.1	23.9	29.2
1022	2	156	1.95	1999	FF	F2	program3	4.99	14.51	9.94	4.41	3.46	8.21	7.57	28.86	56.41	19.24	31.3	25.5	20.8	16.3	26.8	28.7	31.7	20.9	26.7	29.1
1022	2	156	2.72	1999	FF	F2	program3	4.99	14.51	9.94	4.41	3.46	8.21	7.57	28.86	56.41	19.24	31.3	25.5	20.8	16.3	26.8	28.7	31.7	20.9	26.7	29.1
1293	2	163	2.49	1999	F	F1	program3	4.99	14.51	9.94	4.41	3.46	8.21	7.57	28.86	56.41	19.24	31.3	25.5	20.8	16.3	26.8	28.7	31.7	20.9	26.7	29.1
1293	3	170	2.22	2000	F	F1	program1	2.47	5.91	0	1.07	3.4	10.92	9.76	6.98	39.83	24.08	33.2	27.4	23.8	17.8	26.6	30.7	31	23	28	29.4
1119	7	143	3.58	2004	Mix	FMix	program1	6.53	10.71	1.51	0.41	20.53	2.96	30.87	12.63	87.41	54.36	28.8	26.6	20.7	17.8	23	27.5	30.7	21.7	25	27.1
1119	7	143	3.54	2004	Mix	MMix	program1	6.53	10.71	1.51	0.41	20.53	2.96	30.87	12.63	87.41	54.36	28.8	26.6	20.7	17.8	23	27.5	30.7	21.7	25	27.1
1119	6	149	2.49	2003	FF	F2	program3	9.17	18.95	1.91	6.64	0.53	1.7	15.17	27.5	56.38	17.4	30.6	24.7	18.9	16.5	26.6	31.1	31.9	20	25.2	29.9
1119	6	149	2.04	2003	FF	F2	program3	9.17	18.95	1.91	6.64	0.53	1.7	15.17	27.5	56.38	17.4	30.6	24.7	18.9	16.5	26.6	31.1	31.9	20	25.2	29.9
1119	5	156	3.49	2002	Mix	FMix	program1	16.54	7.69	8.01	4.95	3.92	6.8	13.1	20.65	49.37	23.82	31.1	26	20.9	16.8	26.6	30.1	33.3	21.2	26	30
1119	5	156	2.9	2002	Mix	MMix	program1	16.54	7.69	8.01	4.95	3.92	6.8	13.1	20.65	49.37	23.82	31.1	26	20.9	16.8	26.6	30.1	33.3	21.2	26	30
1119	4	161	3.31	2001	Mix	FMix	program1	9.54	16.18	21.74	4.11	4.43	6.91	0.87	42.03	73.44	12.21	34	23.4	17.3	13.7	24.8	28.9	33.9	18.1	23.9	29.2
1119	4	161	3.08	2001	Mix	MMix	program1	9.54	16.18	21.74	4.11	4.43	6.91	0.87	42.03	73.44	12.21	34	23.4	17.3	13.7	24.8	28.9	33.9	18.1	23.9	29.2
1119	2	181	2.86	1999	MM	M2	program3	4.99	14.51	9.94	4.41	3.46	8.21	7.57	28.86	56.41	19.24	31.3	25.5	20.8	16.3	26.8	28.7	31.7	20.9	26.7	29.1
1119	2	181	2.36	1999	MM	M2	program3	4.99	14.51	9.94	4.41	3.46	8.21	7.57	28.86	56.41	19.24	31.3	25.5	20.8	16.3	26.8	28.7	31.7	20.9	26.7	29.1
1119	3	187	2.63	2000	Mix	FMix	program1	2.47	5.91	0	1.07	3.4	10.92	9.76	6.98	39.83	24.08	33.2	27.4	23.8	17.8	26.6	30.7	31	23	28	29.4
1119	3	187	2.77	2000	Mix	MMix	program1	2.47	5.91	0	1.07	3.4	10.92	9.76	6.98	39.83	24.08	33.2	27.4	23.8	17.8	26.6	30.7	31	23	28	29.4
1422	4	176	2.4	2001	M	M1	program1	9.54	16.18	21.74	4.11	4.43	6.91	0.87	42.03	73.44	12.21	34	23.4	17.3	13.7	24.8	28.9	33.9	18.1	23.9	29.2
1422	2	179	2.72	1999	Mix	FMix	program3	4.99	14.51	9.94	4.41	3.46	8.21	7.57	28.86	56.41	19.24	31.3	25.5	20.8	16.3	26.8	28.7	31.7	20.9	26.7	29.1
1422	2	179	2.27	1999	Mix	MMix	program3	4.99	14.51	9.94	4.41	3.46	8.21	7.57	28.86	56.41	19.24	31.3	25.5	20.8	16.3	26.8	28.7	31.7	20.9	26.7	29.1
1422	3	179	2.68	2000	FF	F2	program1	2.47	5.91	0	1.07	3.4	10.92	9.76	6.98	39.83	24.08	33.2	27.4	23.8	17.8	26.6	30.7	31	23	28	29.4
1422	3	179	2.54	2000	FF	F2	program1	2.47	5.91	0	1.07	3.4	10.92	9.76	6.98	39.83	24.08	33.2	27.4	23.8	17.8	26.6	30.7	31	23	28	29.4
1423	2	176	1.81	1999	Mix	FMix	program1	4.99	14.51	9.94	4.41	3.46	8.21	7.57	28.86	56.41	19.24	31.3	25.5	20.8	16.3	26.8	28.7	31.7	20.9	26.7	29.1
1423	2	176	2.86	1999	Mix	MMix	program1	4.99	14.51	9.94	4.41	3.46	8.21	7.57	28.86	56.41	19.24	31.3	25.5	20.8	16.3	26.8	28.7	31.7	20.9	26.7	29.1
1423	3	180	2.99	2000	Mix	FMix	program1	2.47	5.91	0	1.07	3.4	10.92	9.76	6.98	39.83	24.08	33.2	27.4	23.8	17.8	26.6	30.7	31	23	28	29.4
1423	3	180	2.95	2000	Mix	MMix	program1	2.47	5.91	0	1.07	3.4	10.92	9.76	6.98	39.83	24.08	33.2	27.4	23.8	17.8	26.6	30.7	31	23	28	29.4
1445	2	181	2.95	1999	Mix	FMix	program1	4.99	14.51	9.94	4.41	3.46	8.21	7.57	28.86	56.41	19.24	31.3	25.5	20.8	16.3	26.8	28.7	31.7	20.9	26.7	29.1
1445	2	181	2.99	1999	Mix	MMix	program1	4.99	14.51	9.94	4.41	3.46	8.21	7.57	28.86	56.41	19.24	31.3	25.5	20.8	16.3	26.8	28.7	31.7	20.9	26.7	29.1
1445	3	199	3.08	2000	FF	F2	program1	2.47	5.91	0	1.07	3.4	10.92	9.76	6.98	39.83	24.08	33.2	27.4	23.8	17.8	26.6	30.7	31	23	28	29.4
1445	3	199	3.18	2000	FF	F2	program1	2.47	5.91	0	1.07	3.4	10.92	9.76	6.98	39.83	24.08	33.2	27.4	23.8	17.8	26.6	30.7	31	23	28	29.4
1002	7	112	3.22	2004	MM	M2	program1	6.53	10.71	1.51	0.41	20.53	2.96	30.87	12.63	87.41	54.36	28.8	26.6	20.7	17.8	23	27.5	30.7	21.7	25	27.1
1002	7	112	1.86	2004	MM	M2	program1	6.53	10.71	1.51	0.41	20.53	2.96	30.87	12.63	87.41	54.36	28.8	26.6	20.7	17.8	23	27.5	30.7	21.7	25	27.1
1002	5	128	3.49	2002	M	M1	program1	16.54	7.69	8.01	4.95	3.92	6.8	13.1	20.65	49.37	23.82	31.1	26	20.9	16.8	26.6	30.1	33.3	21.2	26	30
1002	3	136	3.13	2000	MM	M2	program1	2.47	5.91	0	1.07	3.4	10.92	9.76	6.98	39.83	24.08	33.2	27.4	23.8	17.8	26.6	30.7	31	23	28	29.4
1002	3	136	1.77	2000	MM	M2	program1	2.47	5.91	0	1.07	3.4	10.92	9.76	6.98	39.83	24.08	33.2	27.4	23.8	17.8	26.6	30.7	31	23	28	29.4
1002	6	148	2.49	2003	Mix	FMix	program3	9.17	18.95	1.91	6.64	0.53	1.7	15.17	27.5	56.38	17.4	30.6	24.7	18.9	16.5	26.6	31.1	31.9	20	25.2	29.9
1002	6	148	3.27	2003	Mix	MMix	program3	9.17	18.95	1.91	6.64	0.53	1.7	15.17	27.5	56.38	17.4	30.6	24.7	18.9	16.5	26.6	31.1	31.9	20	25.2	29.9
1002	4	151	2.31	2001	Mix	FMix	program1	9.54	16.18	21.74	4.11	4.43	6.91	0.87	42.03	73.44	12.21	34	23.4	17.3	13.7	24.8	28.9	33.9	18.1	23.9	29.2
1002	4	151	2.4	2001	Mix	MMix	program1	9.54	16.18	21.74	4.11	4.43	6.91	0.87	42.03	73.44	12.21	34	23.4	17.3	13.7	24.8	28.9	33.9	18.1	23.9	29.2
1002	2	164	2.18	1999	F	F1	program3	4.99	14.51	9.94	4.41	3.46	8.21	7.57	28.86	56.41	19.24	31.3	25.5	20.8	16.3	26.8	28.7	31.7	20.9	26.7	29.1
1356	2	168	2.95	1999	Mix	FMix	program3	4.99	14.51	9.94	4.41	3.46	8.21	7.57	28.86	56.41	19.24	31.3	25.5	20.8	16.3	26.8	28.7	31.7	20.9	26.7	29.1
1356	2	168	3.18	1999	Mix	MMix	program3	4.99	14.51	9.94	4.41	3.46	8.21	7.57	28.86	56.41	19.24	31.3	25.5	20.8	16.3	26.8	28.7	31.7	20.9	26.7	29.1
1356	5	174	3.99	2002	FF	F2	program1	16.54	7.69	8.01	4.95	3.92	6.8	13.1	20.65	49.37	23.82	31.1	26	20.9	16.8	26.6	30.1	33.3	21.2	26	30
1356	5	174	3.76	2002	FF	F2	program1	16.54	7.69	8.01	4.95	3.92	6.8	13.1	20.65	49.37	23.82	31.1	26	20.9	16.8	26.6	30.1	33.3	21.2	26	30
1449	2	182	3.18	1999	F	F1	program1	4.99	14.51	9.94	4.41	3.46	8.21	7.57	28.86	56.41	19.24	31.3	25.5	20.8	16.3	26.8	28.7	31.7	20.9	26.7	29.1
1430	3	178	2.99	2000	Mix	FMix	program2	2.47	5.91	0	1.07	3.4	10.92	9.76	6.98	39.83	24.08	33.2	27.4	23.8	17.8	26.6	30.7	31	23	28	29.4
1430	3	178	2.86	2000	Mix	MMix	program2	2.47	5.91	0	1.07	3.4	10.92	9.76	6.98	39.83	24.08	33.2	27.4	23.8	17.8	26.6	30.7	31	23	28	29.4
1473	2	189	4.17	1999	M	M1	program1	4.99	14.51	9.94	4.41	3.46	8.21	7.57	28.86	56.41	19.24	31.3	25.5	20.8	16.3	26.8	28.7	31.7	20.9	26.7	29.1
1342	3	167	2.77	2000	MM	M2	program1	2.47	5.91	0	1.07	3.4	10.92	9.76	6.98	39.83	24.08	33.2	27.4	23.8	17.8	26.6	30.7	31	23	28	29.4
1342	3	167	3.31	2000	MM	M2	program1	2.47	5.91	0	1.07	3.4	10.92	9.76	6.98	39.83	24.08	33.2	27.4	23.8	17.8	26.6	30.7	31	23	28	29.4
1342	2	175	3.72	1999	M	M1	program1	4.99	14.51	9.94	4.41	3.46	8.21	7.57	28.86	56.41	19.24	31.3	25.5	20.8	16.3	26.8	28.7	31.7	20.9	26.7	29.1
1307	3	164	2.77	2000	FF	F2	program1	2.47	5.91	0	1.07	3.4	10.92	9.76	6.98	39.83	24.08	33.2	27.4	23.8	17.8	26.6	30.7	31	23	28	29.4
1307	3	164	2.86	2000	FF	F2	program1	2.47	5.91	0	1.07	3.4	10.92	9.76	6.98	39.83	24.08	33.2	27.4	23.8	17.8	26.6	30.7	31	23	28	29.4
1307	7	165	2.04	2004	MM	M2	program1	6.53	10.71	1.51	0.41	20.53	2.96	30.87	12.63	87.41	54.36	28.8	26.6	20.7	17.8	23	27.5	30.7	21.7	25	27.1
1307	7	165	2.04	2004	MM	M2	program1	6.53	10.71	1.51	0.41	20.53	2.96	30.87	12.63	87.41	54.36	28.8	26.6	20.7	17.8	23	27.5	30.7	21.7	25	27.1
1307	6	168	2.72	2003	Mix	FMix	program1	9.17	18.95	1.91	6.64	0.53	1.7	15.17	27.5	56.38	17.4	30.6	24.7	18.9	16.5	26.6	31.1	31.9	20	25.2	29.9
1307	6	168	2.59	2003	Mix	MMix	program1	9.17	18.95	1.91	6.64	0.53	1.7	15.17	27.5	56.38	17.4	30.6	24.7	18.9	16.5	26.6	31.1	31.9	20	25.2	29.9
1307	8	169	3.63	2005	Mix	FMix	program1	9.3	8.75	12.93	0.71	3.71	11.76	3.15	22.39	59.6	18.62	30.4	28.2	20.7	16.7	26.4	27.7	32.5	21.9	26.1	28.9
1307	8	169	2.77	2005	Mix	MMix	program1	9.3	8.75	12.93	0.71	3.71	11.76	3.15	22.39	59.6	18.62	30.4	28.2	20.7	16.7	26.4	27.7	32.5	21.9	26.1	28.9
1307	5	170	3.58	2002	Mix	FMix	program1	16.54	7.69	8.01	4.95	3.92	6.8	13.1	20.65	49.37	23.82	31.1	26	20.9	16.8	26.6	30.1	33.3	21.2	26	30
1307	5	170	3.54	2002	Mix	MMix	program1	16.54	7.69	8.01	4.95	3.92	6.8	13.1	20.65	49.37	23.82	31.1	26	20.9	16.8	26.6	30.1	33.3	21.2	26	30
1307	4	175	3.22	2001	MM	M2	program1	9.54	16.18	21.74	4.11	4.43	6.91	0.87	42.03	73.44	12.21	34	23.4	17.3	13.7	24.8	28.9	33.9	18.1	23.9	29.2
1307	4	175	2.99	2001	MM	M2	program1	9.54	16.18	21.74	4.11	4.43	6.91	0.87	42.03	73.44	12.21	34	23.4	17.3	13.7	24.8	28.9	33.9	18.1	23.9	29.2
1307	2	181	2.72	1999	Mix	FMix	program3	4.99	14.51	9.94	4.41	3.46	8.21	7.57	28.86	56.41	19.24	31.3	25.5	20.8	16.3	26.8	28.7	31.7	20.9	26.7	29.1
1307	2	181	3.18	1999	Mix	MMix	program3	4.99	14.51	9.94	4.41	3.46	8.21	7.57	28.86	56.41	19.24	31.3	25.5	20.8	16.3	26.8	28.7	31.7	20.9	26.7	29.1
1156	4	150	2.04	2001	Mix	FMix	program1	9.54	16.18	21.74	4.11	4.43	6.91	0.87	42.03	73.44	12.21	34	23.4	17.3	13.7	24.8	28.9	33.9	18.1	23.9	29.2
1156	4	150	2.31	2001	Mix	MMix	program1	9.54	16.18	21.74	4.11	4.43	6.91	0.87	42.03	73.44	12.21	34	23.4	17.3	13.7	24.8	28.9	33.9	18.1	23.9	29.2
1156	6	159	2.59	2003	MM	M2	program3	9.17	18.95	1.91	6.64	0.53	1.7	15.17	27.5	56.38	17.4	30.6	24.7	18.9	16.5	26.6	31.1	31.9	20	25.2	29.9
1156	6	159	2.36	2003	MM	M2	program3	9.17	18.95	1.91	6.64	0.53	1.7	15.17	27.5	56.38	17.4	30.6	24.7	18.9	16.5	26.6	31.1	31.9	20	25.2	29.9
1156	8	161	3.31	2005	Mix	FMix	program3	9.3	8.75	12.93	0.71	3.71	11.76	3.15	22.39	59.6	18.62	30.4	28.2	20.7	16.7	26.4	27.7	32.5	21.9	26.1	28.9
1156	8	161	3.45	2005	Mix	MMix	program3	9.3	8.75	12.93	0.71	3.71	11.76	3.15	22.39	59.6	18.62	30.4	28.2	20.7	16.7	26.4	27.7	32.5	21.9	26.1	28.9
1156	5	165	2.77	2002	Mix	FMix	program1	16.54	7.69	8.01	4.95	3.92	6.8	13.1	20.65	49.37	23.82	31.1	26	20.9	16.8	26.6	30.1	33.3	21.2	26	30
1156	5	165	3.54	2002	Mix	MMix	program1	16.54	7.69	8.01	4.95	3.92	6.8	13.1	20.65	49.37	23.82	31.1	26	20.9	16.8	26.6	30.1	33.3	21.2	26	30
1156	3	203	3.13	2000	Mix	FMix	program1	2.47	5.91	0	1.07	3.4	10.92	9.76	6.98	39.83	24.08	33.2	27.4	23.8	17.8	26.6	30.7	31	23	28	29.4
1156	3	203	3.4	2000	Mix	MMix	program1	2.47	5.91	0	1.07	3.4	10.92	9.76	6.98	39.83	24.08	33.2	27.4	23.8	17.8	26.6	30.7	31	23	28	29.4
1475	2	190	2.36	1999	Mix	FMix	program3	4.99	14.51	9.94	4.41	3.46	8.21	7.57	28.86	56.41	19.24	31.3	25.5	20.8	16.3	26.8	28.7	31.7	20.9	26.7	29.1
1475	2	190	2.63	1999	Mix	MMix	program3	4.99	14.51	9.94	4.41	3.46	8.21	7.57	28.86	56.41	19.24	31.3	25.5	20.8	16.3	26.8	28.7	31.7	20.9	26.7	29.1
197107	7	155	3.81	2004	MM	M2	program1	6.53	10.71	1.51	0.41	20.53	2.96	30.87	12.63	87.41	54.36	28.8	26.6	20.7	17.8	23	27.5	30.7	21.7	25	27.1
197107	7	155	2.18	2004	MM	M2	program1	6.53	10.71	1.51	0.41	20.53	2.96	30.87	12.63	87.41	54.36	28.8	26.6	20.7	17.8	23	27.5	30.7	21.7	25	27.1
197107	2	162	2.36	1999	Mix	FMix	program3	4.99	14.51	9.94	4.41	3.46	8.21	7.57	28.86	56.41	19.24	31.3	25.5	20.8	16.3	26.8	28.7	31.7	20.9	26.7	29.1
197107	2	162	3.27	1999	Mix	MMix	program3	4.99	14.51	9.94	4.41	3.46	8.21	7.57	28.86	56.41	19.24	31.3	25.5	20.8	16.3	26.8	28.7	31.7	20.9	26.7	29.1
197107	6	162	2.99	2003	Mix	FMix	program3	9.17	18.95	1.91	6.64	0.53	1.7	15.17	27.5	56.38	17.4	30.6	24.7	18.9	16.5	26.6	31.1	31.9	20	25.2	29.9
197107	6	162	2.72	2003	Mix	MMix	program3	9.17	18.95	1.91	6.64	0.53	1.7	15.17	27.5	56.38	17.4	30.6	24.7	18.9	16.5	26.6	31.1	31.9	20	25.2	29.9
197107	5	163	2.4	2002	FF	F2	program1	16.54	7.69	8.01	4.95	3.92	6.8	13.1	20.65	49.37	23.82	31.1	26	20.9	16.8	26.6	30.1	33.3	21.2	26	30
197107	5	163	3.27	2002	FF	F2	program1	16.54	7.69	8.01	4.95	3.92	6.8	13.1	20.65	49.37	23.82	31.1	26	20.9	16.8	26.6	30.1	33.3	21.2	26	30
197107	3	187	2.77	2000	Mix	FMix	program1	2.47	5.91	0	1.07	3.4	10.92	9.76	6.98	39.83	24.08	33.2	27.4	23.8	17.8	26.6	30.7	31	23	28	29.4
197107	3	187	2.54	2000	Mix	MMix	program1	2.47	5.91	0	1.07	3.4	10.92	9.76	6.98	39.83	24.08	33.2	27.4	23.8	17.8	26.6	30.7	31	23	28	29.4
1080	6	137	2.45	2004	MM	M2	program1	6.53	10.71	1.51	0.41	20.53	2.96	30.87	12.63	87.41	54.36	28.8	26.6	20.7	17.8	23	27.5	30.7	21.7	25	27.1
1080	6	137	2.99	2004	MM	M2	program1	6.53	10.71	1.51	0.41	20.53	2.96	30.87	12.63	87.41	54.36	28.8	26.6	20.7	17.8	23	27.5	30.7	21.7	25	27.1
1080	4	138	2.68	2002	M	M1	program1	16.54	7.69	8.01	4.95	3.92	6.8	13.1	20.65	49.37	23.82	31.1	26	20.9	16.8	26.6	30.1	33.3	21.2	26	30
1080	9	140	2.18	2007	M	M1	program3	13.33	7.62	0.18	3.58	6.15	24.92	19.51	11.38	95.06	50.58	31.5	27.5	23.9	17	23.1	26.6	30.3	22.8	25	26.7
1080	5	143	2.36	2003	Mix	FMix	program1	9.17	18.95	1.91	6.64	0.53	1.7	15.17	27.5	56.38	17.4	30.6	24.7	18.9	16.5	26.6	31.1	31.9	20	25.2	29.9
1080	5	143	1.86	2003	Mix	MMix	program1	9.17	18.95	1.91	6.64	0.53	1.7	15.17	27.5	56.38	17.4	30.6	24.7	18.9	16.5	26.6	31.1	31.9	20	25.2	29.9
1080	8	153	2.4	2006	MM	M2	program1	8.3	4.86	4.86	0	3.79	11.2	2.74	9.72	36.2	17.73	34.3	27	24.7	17.8	29.4	31.4	34.1	23.2	28.6	31.6
1080	8	153	2.4	2006	MM	M2	program1	8.3	4.86	4.86	0	3.79	11.2	2.74	9.72	36.2	17.73	34.3	27	24.7	17.8	29.4	31.4	34.1	23.2	28.6	31.6
1080	3	156	2.18	2001	Mix	FMix	program1	9.54	16.18	21.74	4.11	4.43	6.91	0.87	42.03	73.44	12.21	34	23.4	17.3	13.7	24.8	28.9	33.9	18.1	23.9	29.2
1080	3	156	2.95	2001	Mix	MMix	program1	9.54	16.18	21.74	4.11	4.43	6.91	0.87	42.03	73.44	12.21	34	23.4	17.3	13.7	24.8	28.9	33.9	18.1	23.9	29.2
1080	2	166	2.13	2000	F	F1	program1	2.47	5.91	0	1.07	3.4	10.92	9.76	6.98	39.83	24.08	33.2	27.4	23.8	17.8	26.6	30.7	31	23	28	29.4
1109	8	142	2.09	2006	Mix	FMix	program1	8.3	4.86	4.86	0	3.79	11.2	2.74	9.72	36.2	17.73	34.3	27	24.7	17.8	29.4	31.4	34.1	23.2	28.6	31.6
1109	8	142	2.27	2006	Mix	MMix	program1	8.3	4.86	4.86	0	3.79	11.2	2.74	9.72	36.2	17.73	34.3	27	24.7	17.8	29.4	31.4	34.1	23.2	28.6	31.6
1109	3	145	2.22	2001	F	F1	program1	9.54	16.18	21.74	4.11	4.43	6.91	0.87	42.03	73.44	12.21	34	23.4	17.3	13.7	24.8	28.9	33.9	18.1	23.9	29.2
1109	2	160	2.81	2000	M	M1	program1	2.47	5.91	0	1.07	3.4	10.92	9.76	6.98	39.83	24.08	33.2	27.4	23.8	17.8	26.6	30.7	31	23	28	29.4
1109	7	161	2.86	2005	M	M1	program3	9.3	8.75	12.93	0.71	3.71	11.76	3.15	22.39	59.6	18.62	30.4	28.2	20.7	16.7	26.4	27.7	32.5	21.9	26.1	28.9
1109	5	163	2.09	2003	MM	M2	program3	9.17	18.95	1.91	6.64	0.53	1.7	15.17	27.5	56.38	17.4	30.6	24.7	18.9	16.5	26.6	31.1	31.9	20	25.2	29.9
1109	4	216	6.12	2002	M	M1	program1	16.54	7.69	8.01	4.95	3.92	6.8	13.1	20.65	49.37	23.82	31.1	26	20.9	16.8	26.6	30.1	33.3	21.2	26	30
1208	5	156	1.86	2003	FF	F2	program3	9.17	18.95	1.91	6.64	0.53	1.7	15.17	27.5	56.38	17.4	30.6	24.7	18.9	16.5	26.6	31.1	31.9	20	25.2	29.9
1208	5	156	2.36	2003	FF	F2	program3	9.17	18.95	1.91	6.64	0.53	1.7	15.17	27.5	56.38	17.4	30.6	24.7	18.9	16.5	26.6	31.1	31.9	20	25.2	29.9
1208	4	158	2.86	2002	F	F1	program1	16.54	7.69	8.01	4.95	3.92	6.8	13.1	20.65	49.37	23.82	31.1	26	20.9	16.8	26.6	30.1	33.3	21.2	26	30
1208	3	159	2.9	2001	F	F1	program1	9.54	16.18	21.74	4.11	4.43	6.91	0.87	42.03	73.44	12.21	34	23.4	17.3	13.7	24.8	28.9	33.9	18.1	23.9	29.2
1208	2	185	2.4	2000	M	M1	program1	2.47	5.91	0	1.07	3.4	10.92	9.76	6.98	39.83	24.08	33.2	27.4	23.8	17.8	26.6	30.7	31	23	28	29.4
1258	4	160	2.72	2002	Mix	FMix	program1	16.54	7.69	8.01	4.95	3.92	6.8	13.1	20.65	49.37	23.82	31.1	26	20.9	16.8	26.6	30.1	33.3	21.2	26	30
1258	4	160	2.99	2002	Mix	MMix	program1	16.54	7.69	8.01	4.95	3.92	6.8	13.1	20.65	49.37	23.82	31.1	26	20.9	16.8	26.6	30.1	33.3	21.2	26	30
1258	2	163	3.13	2000	M	M1	program1	2.47	5.91	0	1.07	3.4	10.92	9.76	6.98	39.83	24.08	33.2	27.4	23.8	17.8	26.6	30.7	31	23	28	29.4
1343	4	167	2.9	2002	Mix	FMix	program1	16.54	7.69	8.01	4.95	3.92	6.8	13.1	20.65	49.37	23.82	31.1	26	20.9	16.8	26.6	30.1	33.3	21.2	26	30
1343	4	167	2.86	2002	Mix	MMix	program1	16.54	7.69	8.01	4.95	3.92	6.8	13.1	20.65	49.37	23.82	31.1	26	20.9	16.8	26.6	30.1	33.3	21.2	26	30
1343	3	172	2.54	2001	MM	M2	program1	9.54	16.18	21.74	4.11	4.43	6.91	0.87	42.03	73.44	12.21	34	23.4	17.3	13.7	24.8	28.9	33.9	18.1	23.9	29.2
1343	3	172	2.86	2001	MM	M2	program1	9.54	16.18	21.74	4.11	4.43	6.91	0.87	42.03	73.44	12.21	34	23.4	17.3	13.7	24.8	28.9	33.9	18.1	23.9	29.2
1343	2	173	2.09	2000	Mix	FMix	program1	2.47	5.91	0	1.07	3.4	10.92	9.76	6.98	39.83	24.08	33.2	27.4	23.8	17.8	26.6	30.7	31	23	28	29.4
1343	2	173	1.81	2000	Mix	MMix	program1	2.47	5.91	0	1.07	3.4	10.92	9.76	6.98	39.83	24.08	33.2	27.4	23.8	17.8	26.6	30.7	31	23	28	29.4
1343	5	173	2.72	2003	Mix	FMix	program1	9.17	18.95	1.91	6.64	0.53	1.7	15.17	27.5	56.38	17.4	30.6	24.7	18.9	16.5	26.6	31.1	31.9	20	25.2	29.9
1343	5	173	3.04	2003	Mix	MMix	program1	9.17	18.95	1.91	6.64	0.53	1.7	15.17	27.5	56.38	17.4	30.6	24.7	18.9	16.5	26.6	31.1	31.9	20	25.2	29.9
1110	4	142	2.99	2002	F	F1	program1	16.54	7.69	8.01	4.95	3.92	6.8	13.1	20.65	49.37	23.82	31.1	26	20.9	16.8	26.6	30.1	33.3	21.2	26	30
1110	6	146	2.27	2004	MM	M2	program1	6.53	10.71	1.51	0.41	20.53	2.96	30.87	12.63	87.41	54.36	28.8	26.6	20.7	17.8	23	27.5	30.7	21.7	25	27.1
1110	6	146	2.18	2004	MM	M2	program1	6.53	10.71	1.51	0.41	20.53	2.96	30.87	12.63	87.41	54.36	28.8	26.6	20.7	17.8	23	27.5	30.7	21.7	25	27.1
1110	3	150	2.4	2001	Mix	FMix	program1	9.54	16.18	21.74	4.11	4.43	6.91	0.87	42.03	73.44	12.21	34	23.4	17.3	13.7	24.8	28.9	33.9	18.1	23.9	29.2
1110	3	150	2.36	2001	Mix	MMix	program1	9.54	16.18	21.74	4.11	4.43	6.91	0.87	42.03	73.44	12.21	34	23.4	17.3	13.7	24.8	28.9	33.9	18.1	23.9	29.2
1110	2	151	2.68	2000	M	M1	program1	2.47	5.91	0	1.07	3.4	10.92	9.76	6.98	39.83	24.08	33.2	27.4	23.8	17.8	26.6	30.7	31	23	28	29.4
1110	7	152	2.18	2005	M	M1	program3	9.3	8.75	12.93	0.71	3.71	11.76	3.15	22.39	59.6	18.62	30.4	28.2	20.7	16.7	26.4	27.7	32.5	21.9	26.1	28.9
1110	5	170	2.27	2003	F	F1	program3	9.17	18.95	1.91	6.64	0.53	1.7	15.17	27.5	56.38	17.4	30.6	24.7	18.9	16.5	26.6	31.1	31.9	20	25.2	29.9
1184	3	153	2.27	2001	Mix	FMix	program1	9.54	16.18	21.74	4.11	4.43	6.91	0.87	42.03	73.44	12.21	34	23.4	17.3	13.7	24.8	28.9	33.9	18.1	23.9	29.2
1184	3	153	2	2001	Mix	MMix	program1	9.54	16.18	21.74	4.11	4.43	6.91	0.87	42.03	73.44	12.21	34	23.4	17.3	13.7	24.8	28.9	33.9	18.1	23.9	29.2
1184	2	159	2.63	2000	M	M1	program1	2.47	5.91	0	1.07	3.4	10.92	9.76	6.98	39.83	24.08	33.2	27.4	23.8	17.8	26.6	30.7	31	23	28	29.4
1184	6	162	2.72	2004	Mix	FMix	program1	6.53	10.71	1.51	0.41	20.53	2.96	30.87	12.63	87.41	54.36	28.8	26.6	20.7	17.8	23	27.5	30.7	21.7	25	27.1
1184	6	162	3.54	2004	Mix	MMix	program1	6.53	10.71	1.51	0.41	20.53	2.96	30.87	12.63	87.41	54.36	28.8	26.6	20.7	17.8	23	27.5	30.7	21.7	25	27.1
1184	4	189	2.72	2002	FF	F2	program1	16.54	7.69	8.01	4.95	3.92	6.8	13.1	20.65	49.37	23.82	31.1	26	20.9	16.8	26.6	30.1	33.3	21.2	26	30
1184	4	189	2.72	2002	FF	F2	program1	16.54	7.69	8.01	4.95	3.92	6.8	13.1	20.65	49.37	23.82	31.1	26	20.9	16.8	26.6	30.1	33.3	21.2	26	30
1184	5	190	2.59	2003	M	M1	program1	9.17	18.95	1.91	6.64	0.53	1.7	15.17	27.5	56.38	17.4	30.6	24.7	18.9	16.5	26.6	31.1	31.9	20	25.2	29.9
1172	2	152	2.54	2000	Mix	FMix	program1	2.47	5.91	0	1.07	3.4	10.92	9.76	6.98	39.83	24.08	33.2	27.4	23.8	17.8	26.6	30.7	31	23	28	29.4
1172	2	179	2.63	2000	Mix	MMix	program1	2.47	5.91	0	1.07	3.4	10.92	9.76	6.98	39.83	24.08	33.2	27.4	23.8	17.8	26.6	30.7	31	23	28	29.4
1446	3	181	3.54	2001	M	M1	program1	9.54	16.18	21.74	4.11	4.43	6.91	0.87	42.03	73.44	12.21	34	23.4	17.3	13.7	24.8	28.9	33.9	18.1	23.9	29.2
1032	4	125	2.45	2002	F	F1	program1	16.54	7.69	8.01	4.95	3.92	6.8	13.1	20.65	49.37	23.82	31.1	26	20.9	16.8	26.6	30.1	33.3	21.2	26	30
1032	6	126	2.59	2004	MM	M2	program1	6.53	10.71	1.51	0.41	20.53	2.96	30.87	12.63	87.41	54.36	28.8	26.6	20.7	17.8	23	27.5	30.7	21.7	25	27.1
1032	6	126	3.04	2004	MM	M2	program1	6.53	10.71	1.51	0.41	20.53	2.96	30.87	12.63	87.41	54.36	28.8	26.6	20.7	17.8	23	27.5	30.7	21.7	25	27.1
1032	5	128	2.18	2003	Mix	FMix	program3	9.17	18.95	1.91	6.64	0.53	1.7	15.17	27.5	56.38	17.4	30.6	24.7	18.9	16.5	26.6	31.1	31.9	20	25.2	29.9
1032	5	128	2.45	2003	Mix	MMix	program3	9.17	18.95	1.91	6.64	0.53	1.7	15.17	27.5	56.38	17.4	30.6	24.7	18.9	16.5	26.6	31.1	31.9	20	25.2	29.9
1032	2	153	2.27	2000	FF	F2	program1	2.47	5.91	0	1.07	3.4	10.92	9.76	6.98	39.83	24.08	33.2	27.4	23.8	17.8	26.6	30.7	31	23	28	29.4
1032	2	153	2.27	2000	FF	F2	program1	2.47	5.91	0	1.07	3.4	10.92	9.76	6.98	39.83	24.08	33.2	27.4	23.8	17.8	26.6	30.7	31	23	28	29.4
1032	3	166	2.45	2001	MM	M2	program1	9.54	16.18	21.74	4.11	4.43	6.91	0.87	42.03	73.44	12.21	34	23.4	17.3	13.7	24.8	28.9	33.9	18.1	23.9	29.2
1032	3	166	2.54	2001	MM	M2	program1	9.54	16.18	21.74	4.11	4.43	6.91	0.87	42.03	73.44	12.21	34	23.4	17.3	13.7	24.8	28.9	33.9	18.1	23.9	29.2
1173	3	152	2.63	2001	F	F1	program1	9.54	16.18	21.74	4.11	4.43	6.91	0.87	42.03	73.44	12.21	34	23.4	17.3	13.7	24.8	28.9	33.9	18.1	23.9	29.2
1173	2	191	4.94	2000	F	F1	program1	2.47	5.91	0	1.07	3.4	10.92	9.76	6.98	39.83	24.08	33.2	27.4	23.8	17.8	26.6	30.7	31	23	28	29.4
1506	2	222	2.99	2000	M	M1	program1	2.47	5.91	0	1.07	3.4	10.92	9.76	6.98	39.83	24.08	33.2	27.4	23.8	17.8	26.6	30.7	31	23	28	29.4
1011	3	120	2.18	2002	MM	M2	program1	16.54	7.69	8.01	4.95	3.92	6.8	13.1	20.65	49.37	23.82	31.1	26	20.9	16.8	26.6	30.1	33.3	21.2	26	30
1011	3	120	2.4	2002	MM	M2	program1	16.54	7.69	8.01	4.95	3.92	6.8	13.1	20.65	49.37	23.82	31.1	26	20.9	16.8	26.6	30.1	33.3	21.2	26	30
1011	4	147	3.54	2003	M	M1	program1	9.17	18.95	1.91	6.64	0.53	1.7	15.17	27.5	56.38	17.4	30.6	24.7	18.9	16.5	26.6	31.1	31.9	20	25.2	29.9
1400	2	173	3.13	2001	Mix	FMix	program1	9.54	16.18	21.74	4.11	4.43	6.91	0.87	42.03	73.44	12.21	34	23.4	17.3	13.7	24.8	28.9	33.9	18.1	23.9	29.2
1400	2	173	1.54	2001	Mix	MMix	program1	9.54	16.18	21.74	4.11	4.43	6.91	0.87	42.03	73.44	12.21	34	23.4	17.3	13.7	24.8	28.9	33.9	18.1	23.9	29.2
1476	2	190	2.36	2001	M	M1	program1	9.54	16.18	21.74	4.11	4.43	6.91	0.87	42.03	73.44	12.21	34	23.4	17.3	13.7	24.8	28.9	33.9	18.1	23.9	29.2
1028	8	124	2.45	2007	Mix	FMix	program3	13.33	7.62	0.18	3.58	6.15	24.92	19.51	11.38	95.06	50.58	31.5	27.5	23.9	17	23.1	26.6	30.3	22.8	25	26.7
1028	8	124	2.22	2007	Mix	MMix	program3	13.33	7.62	0.18	3.58	6.15	24.92	19.51	11.38	95.06	50.58	31.5	27.5	23.9	17	23.1	26.6	30.3	22.8	25	26.7
1028	5	128	2.68	2004	Mix	FMix	program1	6.53	10.71	1.51	0.41	20.53	2.96	30.87	12.63	87.41	54.36	28.8	26.6	20.7	17.8	23	27.5	30.7	21.7	25	27.1
1028	5	128	2.63	2004	Mix	MMix	program1	6.53	10.71	1.51	0.41	20.53	2.96	30.87	12.63	87.41	54.36	28.8	26.6	20.7	17.8	23	27.5	30.7	21.7	25	27.1
1028	7	134	2.27	2006	Mix	FMix	program1	8.3	4.86	4.86	0	3.79	11.2	2.74	9.72	36.2	17.73	34.3	27	24.7	17.8	29.4	31.4	34.1	23.2	28.6	31.6
1028	7	134	2.59	2006	Mix	MMix	program1	8.3	4.86	4.86	0	3.79	11.2	2.74	9.72	36.2	17.73	34.3	27	24.7	17.8	29.4	31.4	34.1	23.2	28.6	31.6
1028	3	148	2.4	2002	MM	M2	program1	16.54	7.69	8.01	4.95	3.92	6.8	13.1	20.65	49.37	23.82	31.1	26	20.9	16.8	26.6	30.1	33.3	21.2	26	30
1028	3	148	2.63	2002	MM	M2	program1	16.54	7.69	8.01	4.95	3.92	6.8	13.1	20.65	49.37	23.82	31.1	26	20.9	16.8	26.6	30.1	33.3	21.2	26	30
1028	6	153	3.08	2005	M	M1	program3	9.3	8.75	12.93	0.71	3.71	11.76	3.15	22.39	59.6	18.62	30.4	28.2	20.7	16.7	26.4	27.7	32.5	21.9	26.1	28.9
1028	4	154	1.72	2003	Mix	FMix	program3	9.17	18.95	1.91	6.64	0.53	1.7	15.17	27.5	56.38	17.4	30.6	24.7	18.9	16.5	26.6	31.1	31.9	20	25.2	29.9
1028	4	154	1.68	2003	Mix	MMix	program3	9.17	18.95	1.91	6.64	0.53	1.7	15.17	27.5	56.38	17.4	30.6	24.7	18.9	16.5	26.6	31.1	31.9	20	25.2	29.9
1028	10	164	2.45	2009	Mix	FMix	program1	1.21	5.51	0.23	0.59	7.53	5.9	2.46	6.33	33.35	15.89	31.9	27.7	23.4	18	25.6	30.4	35	23	28	30.3
1028	10	164	2.86	2009	Mix	MMix	program1	1.21	5.51	0.23	0.59	7.53	5.9	2.46	6.33	33.35	15.89	31.9	27.7	23.4	18	25.6	30.4	35	23	28	30.3
1028	2	182	2.63	2001	M	M1	program1	9.54	16.18	21.74	4.11	4.43	6.91	0.87	42.03	73.44	12.21	34	23.4	17.3	13.7	24.8	28.9	33.9	18.1	23.9	29.2
1195	4	154	1.59	2003	Mix	FMix	program3	9.17	18.95	1.91	6.64	0.53	1.7	15.17	27.5	56.38	17.4	30.6	24.7	18.9	16.5	26.6	31.1	31.9	20	25.2	29.9
1195	2	157	2.09	2001	Mix	FMix	program1	9.54	16.18	21.74	4.11	4.43	6.91	0.87	42.03	73.44	12.21	34	23.4	17.3	13.7	24.8	28.9	33.9	18.1	23.9	29.2
1195	2	157	1.86	2001	Mix	MMix	program1	9.54	16.18	21.74	4.11	4.43	6.91	0.87	42.03	73.44	12.21	34	23.4	17.3	13.7	24.8	28.9	33.9	18.1	23.9	29.2
1195	4	157	1.91	2003	Mix	MMix	program3	9.17	18.95	1.91	6.64	0.53	1.7	15.17	27.5	56.38	17.4	30.6	24.7	18.9	16.5	26.6	31.1	31.9	20	25.2	29.9
1195	3	158	2.45	2002	FF	F2	program1	16.54	7.69	8.01	4.95	3.92	6.8	13.1	20.65	49.37	23.82	31.1	26	20.9	16.8	26.6	30.1	33.3	21.2	26	30
1195	3	158	2.63	2002	FF	F2	program1	16.54	7.69	8.01	4.95	3.92	6.8	13.1	20.65	49.37	23.82	31.1	26	20.9	16.8	26.6	30.1	33.3	21.2	26	30
1247	3	159	2.77	2002	Mix	FMix	program1	16.54	7.69	8.01	4.95	3.92	6.8	13.1	20.65	49.37	23.82	31.1	26	20.9	16.8	26.6	30.1	33.3	21.2	26	30
1247	3	159	2.45	2002	Mix	MMix	program1	16.54	7.69	8.01	4.95	3.92	6.8	13.1	20.65	49.37	23.82	31.1	26	20.9	16.8	26.6	30.1	33.3	21.2	26	30
1247	2	171	1.68	2001	Mix	FMix	program1	9.54	16.18	21.74	4.11	4.43	6.91	0.87	42.03	73.44	12.21	34	23.4	17.3	13.7	24.8	28.9	33.9	18.1	23.9	29.2
1247	2	171	2.54	2001	Mix	MMix	program1	9.54	16.18	21.74	4.11	4.43	6.91	0.87	42.03	73.44	12.21	34	23.4	17.3	13.7	24.8	28.9	33.9	18.1	23.9	29.2
1450	2	182	1.45	2001	MM	M2	program1	9.54	16.18	21.74	4.11	4.43	6.91	0.87	42.03	73.44	12.21	34	23.4	17.3	13.7	24.8	28.9	33.9	18.1	23.9	29.2
1450	2	182	1.72	2001	MM	M2	program1	9.54	16.18	21.74	4.11	4.43	6.91	0.87	42.03	73.44	12.21	34	23.4	17.3	13.7	24.8	28.9	33.9	18.1	23.9	29.2
1248	2	159	2.18	2001	Mix	FMix	program1	9.54	16.18	21.74	4.11	4.43	6.91	0.87	42.03	73.44	12.21	34	23.4	17.3	13.7	24.8	28.9	33.9	18.1	23.9	29.2
1248	2	159	2.27	2001	Mix	MMix	program1	9.54	16.18	21.74	4.11	4.43	6.91	0.87	42.03	73.44	12.21	34	23.4	17.3	13.7	24.8	28.9	33.9	18.1	23.9	29.2
1100	5	141	2.49	2004	F	F1	program1	6.53	10.71	1.51	0.41	20.53	2.96	30.87	12.63	87.41	54.36	28.8	26.6	20.7	17.8	23	27.5	30.7	21.7	25	27.1
1100	2	154	2.77	2001	Mix	FMix	program1	9.54	16.18	21.74	4.11	4.43	6.91	0.87	42.03	73.44	12.21	34	23.4	17.3	13.7	24.8	28.9	33.9	18.1	23.9	29.2
1100	2	154	3.04	2001	Mix	MMix	program1	9.54	16.18	21.74	4.11	4.43	6.91	0.87	42.03	73.44	12.21	34	23.4	17.3	13.7	24.8	28.9	33.9	18.1	23.9	29.2
1100	3	154	2.9	2002	Mix	FMix	program1	16.54	7.69	8.01	4.95	3.92	6.8	13.1	20.65	49.37	23.82	31.1	26	20.9	16.8	26.6	30.1	33.3	21.2	26	30
1100	3	154	3.18	2002	Mix	MMix	program1	16.54	7.69	8.01	4.95	3.92	6.8	13.1	20.65	49.37	23.82	31.1	26	20.9	16.8	26.6	30.1	33.3	21.2	26	30
1405	2	174	2.68	2001	F	F1	program1	9.54	16.18	21.74	4.11	4.43	6.91	0.87	42.03	73.44	12.21	34	23.4	17.3	13.7	24.8	28.9	33.9	18.1	23.9	29.2
1405	3	182	2.4	2002	Mix	FMix	program1	16.54	7.69	8.01	4.95	3.92	6.8	13.1	20.65	49.37	23.82	31.1	26	20.9	16.8	26.6	30.1	33.3	21.2	26	30
1405	3	182	1.72	2002	Mix	MMix	program1	16.54	7.69	8.01	4.95	3.92	6.8	13.1	20.65	49.37	23.82	31.1	26	20.9	16.8	26.6	30.1	33.3	21.2	26	30
1124	3	144	2.77	2002	F	F1	program1	16.54	7.69	8.01	4.95	3.92	6.8	13.1	20.65	49.37	23.82	31.1	26	20.9	16.8	26.6	30.1	33.3	21.2	26	30
1124	4	149	2.49	2003	Mix	FMix	program3	9.17	18.95	1.91	6.64	0.53	1.7	15.17	27.5	56.38	17.4	30.6	24.7	18.9	16.5	26.6	31.1	31.9	20	25.2	29.9
1124	4	149	2.04	2003	Mix	MMix	program3	9.17	18.95	1.91	6.64	0.53	1.7	15.17	27.5	56.38	17.4	30.6	24.7	18.9	16.5	26.6	31.1	31.9	20	25.2	29.9
1124	2	170	1.95	2001	Mix	FMix	program1	9.54	16.18	21.74	4.11	4.43	6.91	0.87	42.03	73.44	12.21	34	23.4	17.3	13.7	24.8	28.9	33.9	18.1	23.9	29.2
1124	2	170	1.22	2001	Mix	MMix	program1	9.54	16.18	21.74	4.11	4.43	6.91	0.87	42.03	73.44	12.21	34	23.4	17.3	13.7	24.8	28.9	33.9	18.1	23.9	29.2
1220	4	157	2.27	2003	Mix	FMix	program3	9.17	18.95	1.91	6.64	0.53	1.7	15.17	27.5	56.38	17.4	30.6	24.7	18.9	16.5	26.6	31.1	31.9	20	25.2	29.9
1220	4	157	3.54	2003	Mix	MMix	program3	9.17	18.95	1.91	6.64	0.53	1.7	15.17	27.5	56.38	17.4	30.6	24.7	18.9	16.5	26.6	31.1	31.9	20	25.2	29.9
1220	5	157	3.27	2004	FF	F2	program1	6.53	10.71	1.51	0.41	20.53	2.96	30.87	12.63	87.41	54.36	28.8	26.6	20.7	17.8	23	27.5	30.7	21.7	25	27.1
1220	5	157	4.35	2004	FF	F2	program1	6.53	10.71	1.51	0.41	20.53	2.96	30.87	12.63	87.41	54.36	28.8	26.6	20.7	17.8	23	27.5	30.7	21.7	25	27.1
1220	3	158	2.36	2002	Mix	FMix	program1	16.54	7.69	8.01	4.95	3.92	6.8	13.1	20.65	49.37	23.82	31.1	26	20.9	16.8	26.6	30.1	33.3	21.2	26	30
1220	3	158	3.54	2002	Mix	MMix	program1	16.54	7.69	8.01	4.95	3.92	6.8	13.1	20.65	49.37	23.82	31.1	26	20.9	16.8	26.6	30.1	33.3	21.2	26	30
1220	2	161	2.4	2001	M	M1	program1	9.54	16.18	21.74	4.11	4.43	6.91	0.87	42.03	73.44	12.21	34	23.4	17.3	13.7	24.8	28.9	33.9	18.1	23.9	29.2
1220	10	171	2.54	2009	MM	M2	program1	1.21	5.51	0.23	0.59	7.53	5.9	2.46	6.33	33.35	15.89	31.9	27.7	23.4	18	25.6	30.4	35	23	28	30.3
1220	10	171	2.86	2009	MM	M2	program1	1.21	5.51	0.23	0.59	7.53	5.9	2.46	6.33	33.35	15.89	31.9	27.7	23.4	18	25.6	30.4	35	23	28	30.3
1440	5	180	3.18	2004	MM	M2	program1	6.53	10.71	1.51	0.41	20.53	2.96	30.87	12.63	87.41	54.36	28.8	26.6	20.7	17.8	23	27.5	30.7	21.7	25	27.1
1440	5	180	3.45	2004	MM	M2	program1	6.53	10.71	1.51	0.41	20.53	2.96	30.87	12.63	87.41	54.36	28.8	26.6	20.7	17.8	23	27.5	30.7	21.7	25	27.1
1440	3	181	3.45	2002	Mix	FMix	program1	16.54	7.69	8.01	4.95	3.92	6.8	13.1	20.65	49.37	23.82	31.1	26	20.9	16.8	26.6	30.1	33.3	21.2	26	30
1440	3	181	3.45	2002	Mix	MMix	program1	16.54	7.69	8.01	4.95	3.92	6.8	13.1	20.65	49.37	23.82	31.1	26	20.9	16.8	26.6	30.1	33.3	21.2	26	30
1440	4	182	2.49	2003	MM	M2	program1	9.17	18.95	1.91	6.64	0.53	1.7	15.17	27.5	56.38	17.4	30.6	24.7	18.9	16.5	26.6	31.1	31.9	20	25.2	29.9
1440	4	182	2.59	2003	MM	M2	program1	9.17	18.95	1.91	6.64	0.53	1.7	15.17	27.5	56.38	17.4	30.6	24.7	18.9	16.5	26.6	31.1	31.9	20	25.2	29.9
1039	4	126	2.77	2003	Mix	FMix	program3	9.17	18.95	1.91	6.64	0.53	1.7	15.17	27.5	56.38	17.4	30.6	24.7	18.9	16.5	26.6	31.1	31.9	20	25.2	29.9
1039	4	126	1.04	2003	Mix	MMix	program3	9.17	18.95	1.91	6.64	0.53	1.7	15.17	27.5	56.38	17.4	30.6	24.7	18.9	16.5	26.6	31.1	31.9	20	25.2	29.9
1039	5	126	2.95	2004	Mix	FMix	program1	6.53	10.71	1.51	0.41	20.53	2.96	30.87	12.63	87.41	54.36	28.8	26.6	20.7	17.8	23	27.5	30.7	21.7	25	27.1
1039	5	126	2.77	2004	Mix	MMix	program1	6.53	10.71	1.51	0.41	20.53	2.96	30.87	12.63	87.41	54.36	28.8	26.6	20.7	17.8	23	27.5	30.7	21.7	25	27.1
1039	3	162	3.22	2002	M	M1	program1	16.54	7.69	8.01	4.95	3.92	6.8	13.1	20.65	49.37	23.82	31.1	26	20.9	16.8	26.6	30.1	33.3	21.2	26	30
1039	2	180	2.45	2001	MM	M2	program1	9.54	16.18	21.74	4.11	4.43	6.91	0.87	42.03	73.44	12.21	34	23.4	17.3	13.7	24.8	28.9	33.9	18.1	23.9	29.2
1039	2	180	1.91	2001	MM	M2	program1	9.54	16.18	21.74	4.11	4.43	6.91	0.87	42.03	73.44	12.21	34	23.4	17.3	13.7	24.8	28.9	33.9	18.1	23.9	29.2
1447	10	181	3.22	2009	MM	M2	program1	1.21	5.51	0.23	0.59	7.53	5.9	2.46	6.33	33.35	15.89	31.9	27.7	23.4	18	25.6	30.4	35	23	28	30.3
1447	10	181	2.95	2009	MM	M2	program1	1.21	5.51	0.23	0.59	7.53	5.9	2.46	6.33	33.35	15.89	31.9	27.7	23.4	18	25.6	30.4	35	23	28	30.3
1101	2	141	1.86	2001	Mix	FMix	program1	9.54	16.18	21.74	4.11	4.43	6.91	0.87	42.03	73.44	12.21	34	23.4	17.3	13.7	24.8	28.9	33.9	18.1	23.9	29.2
1101	2	141	1.68	2001	Mix	MMix	program1	9.54	16.18	21.74	4.11	4.43	6.91	0.87	42.03	73.44	12.21	34	23.4	17.3	13.7	24.8	28.9	33.9	18.1	23.9	29.2
1101	5	146	2.18	2004	Mix	FMix	program1	6.53	10.71	1.51	0.41	20.53	2.96	30.87	12.63	87.41	54.36	28.8	26.6	20.7	17.8	23	27.5	30.7	21.7	25	27.1
1101	5	146	2.4	2004	Mix	MMix	program1	6.53	10.71	1.51	0.41	20.53	2.96	30.87	12.63	87.41	54.36	28.8	26.6	20.7	17.8	23	27.5	30.7	21.7	25	27.1
1101	7	146	1.45	2006	M	M1	program1	8.3	4.86	4.86	0	3.79	11.2	2.74	9.72	36.2	17.73	34.3	27	24.7	17.8	29.4	31.4	34.1	23.2	28.6	31.6
1101	4	163	2.04	2003	Mix	FMix	program1	9.17	18.95	1.91	6.64	0.53	1.7	15.17	27.5	56.38	17.4	30.6	24.7	18.9	16.5	26.6	31.1	31.9	20	25.2	29.9
1101	4	163	2.13	2003	Mix	MMix	program1	9.17	18.95	1.91	6.64	0.53	1.7	15.17	27.5	56.38	17.4	30.6	24.7	18.9	16.5	26.6	31.1	31.9	20	25.2	29.9
1101	6	163	3.22	2005	M	M1	program1	9.3	8.75	12.93	0.71	3.71	11.76	3.15	22.39	59.6	18.62	30.4	28.2	20.7	16.7	26.4	27.7	32.5	21.9	26.1	28.9
1101	3	187	3.54	2002	M	M1	program1	16.54	7.69	8.01	4.95	3.92	6.8	13.1	20.65	49.37	23.82	31.1	26	20.9	16.8	26.6	30.1	33.3	21.2	26	30
1451	2	182	2.36	2001	M	M1	program1	9.54	16.18	21.74	4.11	4.43	6.91	0.87	42.03	73.44	12.21	34	23.4	17.3	13.7	24.8	28.9	33.9	18.1	23.9	29.2
1452	2	182	3.08	2001	M	M1	program1	9.54	16.18	21.74	4.11	4.43	6.91	0.87	42.03	73.44	12.21	34	23.4	17.3	13.7	24.8	28.9	33.9	18.1	23.9	29.2
1452	3	204	1.95	2002	MM	M2	program1	16.54	7.69	8.01	4.95	3.92	6.8	13.1	20.65	49.37	23.82	31.1	26	20.9	16.8	26.6	30.1	33.3	21.2	26	30
1452	3	204	2.13	2002	MM	M2	program1	16.54	7.69	8.01	4.95	3.92	6.8	13.1	20.65	49.37	23.82	31.1	26	20.9	16.8	26.6	30.1	33.3	21.2	26	30
1497	2	205	2.31	2001	M	M1	program1	9.54	16.18	21.74	4.11	4.43	6.91	0.87	42.03	73.44	12.21	34	23.4	17.3	13.7	24.8	28.9	33.9	18.1	23.9	29.2
1057	5	131	4.26	2004	MM	M2	program1	6.53	10.71	1.51	0.41	20.53	2.96	30.87	12.63	87.41	54.36	28.8	26.6	20.7	17.8	23	27.5	30.7	21.7	25	27.1
1057	5	131	3.45	2004	MM	M2	program1	6.53	10.71	1.51	0.41	20.53	2.96	30.87	12.63	87.41	54.36	28.8	26.6	20.7	17.8	23	27.5	30.7	21.7	25	27.1
1057	3	153	2.99	2002	F	F1	program1	16.54	7.69	8.01	4.95	3.92	6.8	13.1	20.65	49.37	23.82	31.1	26	20.9	16.8	26.6	30.1	33.3	21.2	26	30
1057	4	162	3.27	2003	MM	M2	program3	9.17	18.95	1.91	6.64	0.53	1.7	15.17	27.5	56.38	17.4	30.6	24.7	18.9	16.5	26.6	31.1	31.9	20	25.2	29.9
1057	4	162	3.18	2003	MM	M2	program3	9.17	18.95	1.91	6.64	0.53	1.7	15.17	27.5	56.38	17.4	30.6	24.7	18.9	16.5	26.6	31.1	31.9	20	25.2	29.9
1057	2	167	2.86	2001	Mix	FMix	program1	9.54	16.18	21.74	4.11	4.43	6.91	0.87	42.03	73.44	12.21	34	23.4	17.3	13.7	24.8	28.9	33.9	18.1	23.9	29.2
1057	2	167	2.77	2001	Mix	MMix	program1	9.54	16.18	21.74	4.11	4.43	6.91	0.87	42.03	73.44	12.21	34	23.4	17.3	13.7	24.8	28.9	33.9	18.1	23.9	29.2
1357	3	168	2.72	2002	F	F1	program1	16.54	7.69	8.01	4.95	3.92	6.8	13.1	20.65	49.37	23.82	31.1	26	20.9	16.8	26.6	30.1	33.3	21.2	26	30
1357	2	184	3.08	2001	M	M1	program1	9.54	16.18	21.74	4.11	4.43	6.91	0.87	42.03	73.44	12.21	34	23.4	17.3	13.7	24.8	28.9	33.9	18.1	23.9	29.2
1357	5	185	1.95	2004	M	M1	program1	6.53	10.71	1.51	0.41	20.53	2.96	30.87	12.63	87.41	54.36	28.8	26.6	20.7	17.8	23	27.5	30.7	21.7	25	27.1
1357	4	203	2.63	2003	F	F1	program3	9.17	18.95	1.91	6.64	0.53	1.7	15.17	27.5	56.38	17.4	30.6	24.7	18.9	16.5	26.6	31.1	31.9	20	25.2	29.9
1102	5	141	3.58	2004	FF	F2	program1	6.53	10.71	1.51	0.41	20.53	2.96	30.87	12.63	87.41	54.36	28.8	26.6	20.7	17.8	23	27.5	30.7	21.7	25	27.1
1102	5	141	3.49	2004	FF	F2	program1	6.53	10.71	1.51	0.41	20.53	2.96	30.87	12.63	87.41	54.36	28.8	26.6	20.7	17.8	23	27.5	30.7	21.7	25	27.1
1102	3	156	3.08	2002	FF	F2	program1	16.54	7.69	8.01	4.95	3.92	6.8	13.1	20.65	49.37	23.82	31.1	26	20.9	16.8	26.6	30.1	33.3	21.2	26	30
1102	3	156	2.68	2002	FF	F2	program1	16.54	7.69	8.01	4.95	3.92	6.8	13.1	20.65	49.37	23.82	31.1	26	20.9	16.8	26.6	30.1	33.3	21.2	26	30
1102	2	164	1.72	2001	FF	F2	program1	9.54	16.18	21.74	4.11	4.43	6.91	0.87	42.03	73.44	12.21	34	23.4	17.3	13.7	24.8	28.9	33.9	18.1	23.9	29.2
1102	2	164	2.13	2001	FF	F2	program1	9.54	16.18	21.74	4.11	4.43	6.91	0.87	42.03	73.44	12.21	34	23.4	17.3	13.7	24.8	28.9	33.9	18.1	23.9	29.2
1102	4	209	3.04	2003	M	M1	program1	9.17	18.95	1.91	6.64	0.53	1.7	15.17	27.5	56.38	17.4	30.6	24.7	18.9	16.5	26.6	31.1	31.9	20	25.2	29.9
1103	5	141	2.77	2004	Mix	FMix	program1	6.53	10.71	1.51	0.41	20.53	2.96	30.87	12.63	87.41	54.36	28.8	26.6	20.7	17.8	23	27.5	30.7	21.7	25	27.1
1103	5	141	3.86	2004	Mix	MMix	program1	6.53	10.71	1.51	0.41	20.53	2.96	30.87	12.63	87.41	54.36	28.8	26.6	20.7	17.8	23	27.5	30.7	21.7	25	27.1
1103	3	176	2.99	2002	M	M1	program1	16.54	7.69	8.01	4.95	3.92	6.8	13.1	20.65	49.37	23.82	31.1	26	20.9	16.8	26.6	30.1	33.3	21.2	26	30
1499	2	206	3.4	2001	M	M1	program1	9.54	16.18	21.74	4.11	4.43	6.91	0.87	42.03	73.44	12.21	34	23.4	17.3	13.7	24.8	28.9	33.9	18.1	23.9	29.2
1077	3	136	1.95	2002	Mix	FMix	program1	16.54	7.69	8.01	4.95	3.92	6.8	13.1	20.65	49.37	23.82	31.1	26	20.9	16.8	26.6	30.1	33.3	21.2	26	30
1077	3	136	1.95	2002	Mix	MMix	program1	16.54	7.69	8.01	4.95	3.92	6.8	13.1	20.65	49.37	23.82	31.1	26	20.9	16.8	26.6	30.1	33.3	21.2	26	30
1077	5	173	2.63	2004	Mix	FMix	program1	6.53	10.71	1.51	0.41	20.53	2.96	30.87	12.63	87.41	54.36	28.8	26.6	20.7	17.8	23	27.5	30.7	21.7	25	27.1
1077	5	173	2.72	2004	Mix	MMix	program1	6.53	10.71	1.51	0.41	20.53	2.96	30.87	12.63	87.41	54.36	28.8	26.6	20.7	17.8	23	27.5	30.7	21.7	25	27.1
1077	2	178	3.45	2001	Mix	FMix	program1	9.54	16.18	21.74	4.11	4.43	6.91	0.87	42.03	73.44	12.21	34	23.4	17.3	13.7	24.8	28.9	33.9	18.1	23.9	29.2
1077	2	178	2.63	2001	Mix	MMix	program1	9.54	16.18	21.74	4.11	4.43	6.91	0.87	42.03	73.44	12.21	34	23.4	17.3	13.7	24.8	28.9	33.9	18.1	23.9	29.2
1077	4	179	2.9	2003	Mix	FMix	program1	9.17	18.95	1.91	6.64	0.53	1.7	15.17	27.5	56.38	17.4	30.6	24.7	18.9	16.5	26.6	31.1	31.9	20	25.2	29.9
1077	4	179	2.54	2003	Mix	MMix	program1	9.17	18.95	1.91	6.64	0.53	1.7	15.17	27.5	56.38	17.4	30.6	24.7	18.9	16.5	26.6	31.1	31.9	20	25.2	29.9
1077	6	182	2.63	2005	Mix	FMix	program1	9.3	8.75	12.93	0.71	3.71	11.76	3.15	22.39	59.6	18.62	30.4	28.2	20.7	16.7	26.4	27.7	32.5	21.9	26.1	28.9
1077	6	182	3.31	2005	Mix	MMix	program1	9.3	8.75	12.93	0.71	3.71	11.76	3.15	22.39	59.6	18.62	30.4	28.2	20.7	16.7	26.4	27.7	32.5	21.9	26.1	28.9
1401	2	173	2.63	2001	F	F1	program1	9.54	16.18	21.74	4.11	4.43	6.91	0.87	42.03	73.44	12.21	34	23.4	17.3	13.7	24.8	28.9	33.9	18.1	23.9	29.2
1023	7	123	1.77	2007	FF	F2	program3	13.33	7.62	0.18	3.58	6.15	24.92	19.51	11.38	95.06	50.58	31.5	27.5	23.9	17	23.1	26.6	30.3	22.8	25	26.7
1023	7	123	1.54	2007	FF	F2	program3	13.33	7.62	0.18	3.58	6.15	24.92	19.51	11.38	95.06	50.58	31.5	27.5	23.9	17	23.1	26.6	30.3	22.8	25	26.7
1023	4	127	2.99	2004	F	F1	program1	6.53	10.71	1.51	0.41	20.53	2.96	30.87	12.63	87.41	54.36	28.8	26.6	20.7	17.8	23	27.5	30.7	21.7	25	27.1
1023	6	145	2.95	2006	F	F1	program1	8.3	4.86	4.86	0	3.79	11.2	2.74	9.72	36.2	17.73	34.3	27	24.7	17.8	29.4	31.4	34.1	23.2	28.6	31.6
1023	3	146	3.18	2003	M	M1	program1	9.17	18.95	1.91	6.64	0.53	1.7	15.17	27.5	56.38	17.4	30.6	24.7	18.9	16.5	26.6	31.1	31.9	20	25.2	29.9
1023	2	189	1.81	2002	MM	M2	program1	16.54	7.69	8.01	4.95	3.92	6.8	13.1	20.65	49.37	23.82	31.1	26	20.9	16.8	26.6	30.1	33.3	21.2	26	30
1023	2	189	2.4	2002	MM	M2	program1	16.54	7.69	8.01	4.95	3.92	6.8	13.1	20.65	49.37	23.82	31.1	26	20.9	16.8	26.6	30.1	33.3	21.2	26	30
1059	7	132	2.45	2007	FF	F2	program3	13.33	7.62	0.18	3.58	6.15	24.92	19.51	11.38	95.06	50.58	31.5	27.5	23.9	17	23.1	26.6	30.3	22.8	25	26.7
1059	7	132	3.04	2007	FF	F2	program3	13.33	7.62	0.18	3.58	6.15	24.92	19.51	11.38	95.06	50.58	31.5	27.5	23.9	17	23.1	26.6	30.3	22.8	25	26.7
1059	3	134	1.63	2003	Mix	FMix	program3	9.17	18.95	1.91	6.64	0.53	1.7	15.17	27.5	56.38	17.4	30.6	24.7	18.9	16.5	26.6	31.1	31.9	20	25.2	29.9
1059	3	134	2.36	2003	Mix	MMix	program3	9.17	18.95	1.91	6.64	0.53	1.7	15.17	27.5	56.38	17.4	30.6	24.7	18.9	16.5	26.6	31.1	31.9	20	25.2	29.9
1059	5	136	2.18	2005	Mix	FMix	program3	9.3	8.75	12.93	0.71	3.71	11.76	3.15	22.39	59.6	18.62	30.4	28.2	20.7	16.7	26.4	27.7	32.5	21.9	26.1	28.9
1059	5	136	2.63	2005	Mix	MMix	program3	9.3	8.75	12.93	0.71	3.71	11.76	3.15	22.39	59.6	18.62	30.4	28.2	20.7	16.7	26.4	27.7	32.5	21.9	26.1	28.9
1059	4	145	2.77	2004	MM	M2	program1	6.53	10.71	1.51	0.41	20.53	2.96	30.87	12.63	87.41	54.36	28.8	26.6	20.7	17.8	23	27.5	30.7	21.7	25	27.1
1059	4	145	2.13	2004	MM	M2	program1	6.53	10.71	1.51	0.41	20.53	2.96	30.87	12.63	87.41	54.36	28.8	26.6	20.7	17.8	23	27.5	30.7	21.7	25	27.1
1059	8	155	2.77	2008	Mix	FMix	program1	7.02	2.6	2.71	0.92	4.78	4.3	1.27	6.23	24.31	10.35	30.6	28.4	21.6	18.4	26.7	31.3	35	22.8	27.7	31
1059	8	155	2.77	2008	Mix	MMix	program1	7.02	2.6	2.71	0.92	4.78	4.3	1.27	6.23	24.31	10.35	30.6	28.4	21.6	18.4	26.7	31.3	35	22.8	27.7	31
1059	6	156	2.54	2006	Mix	FMix	program1	8.3	4.86	4.86	0	3.79	11.2	2.74	9.72	36.2	17.73	34.3	27	24.7	17.8	29.4	31.4	34.1	23.2	28.6	31.6
1059	6	156	2.54	2006	Mix	MMix	program1	8.3	4.86	4.86	0	3.79	11.2	2.74	9.72	36.2	17.73	34.3	27	24.7	17.8	29.4	31.4	34.1	23.2	28.6	31.6
1059	2	164	2.9	2002	F	F1	program1	16.54	7.69	8.01	4.95	3.92	6.8	13.1	20.65	49.37	23.82	31.1	26	20.9	16.8	26.6	30.1	33.3	21.2	26	30
1308	2	164	2.63	2002	FF	F2	program1	16.54	7.69	8.01	4.95	3.92	6.8	13.1	20.65	49.37	23.82	31.1	26	20.9	16.8	26.6	30.1	33.3	21.2	26	30
1308	2	164	2.27	2002	FF	F2	program1	16.54	7.69	8.01	4.95	3.92	6.8	13.1	20.65	49.37	23.82	31.1	26	20.9	16.8	26.6	30.1	33.3	21.2	26	30
1051	2	130	2.54	2002	Mix	FMix	program1	16.54	7.69	8.01	4.95	3.92	6.8	13.1	20.65	49.37	23.82	31.1	26	20.9	16.8	26.6	30.1	33.3	21.2	26	30
1051	2	130	2.72	2002	Mix	MMix	program1	16.54	7.69	8.01	4.95	3.92	6.8	13.1	20.65	49.37	23.82	31.1	26	20.9	16.8	26.6	30.1	33.3	21.2	26	30
1051	3	165	2.59	2003	FF	F2	program3	9.17	18.95	1.91	6.64	0.53	1.7	15.17	27.5	56.38	17.4	30.6	24.7	18.9	16.5	26.6	31.1	31.9	20	25.2	29.9
1051	3	166	2.54	2003	FF	F2	program3	9.17	18.95	1.91	6.64	0.53	1.7	15.17	27.5	56.38	17.4	30.6	24.7	18.9	16.5	26.6	31.1	31.9	20	25.2	29.9
1040	2	126	2.27	2002	FF	F2	program1	16.54	7.69	8.01	4.95	3.92	6.8	13.1	20.65	49.37	23.82	31.1	26	20.9	16.8	26.6	30.1	33.3	21.2	26	30
1040	2	126	1.95	2002	FF	F2	program1	16.54	7.69	8.01	4.95	3.92	6.8	13.1	20.65	49.37	23.82	31.1	26	20.9	16.8	26.6	30.1	33.3	21.2	26	30
1040	4	150	4.58	2004	F	F1	program1	6.53	10.71	1.51	0.41	20.53	2.96	30.87	12.63	87.41	54.36	28.8	26.6	20.7	17.8	23	27.5	30.7	21.7	25	27.1
1040	5	156	1.91	2005	FF	F2	program1	9.3	8.75	12.93	0.71	3.71	11.76	3.15	22.39	59.6	18.62	30.4	28.2	20.7	16.7	26.4	27.7	32.5	21.9	26.1	28.9
1040	5	156	3.31	2005	FF	F2	program1	9.3	8.75	12.93	0.71	3.71	11.76	3.15	22.39	59.6	18.62	30.4	28.2	20.7	16.7	26.4	27.7	32.5	21.9	26.1	28.9
1040	3	180	2.54	2003	MM	M2	program1	9.17	18.95	1.91	6.64	0.53	1.7	15.17	27.5	56.38	17.4	30.6	24.7	18.9	16.5	26.6	31.1	31.9	20	25.2	29.9
1040	3	180	2.18	2003	MM	M2	program1	9.17	18.95	1.91	6.64	0.53	1.7	15.17	27.5	56.38	17.4	30.6	24.7	18.9	16.5	26.6	31.1	31.9	20	25.2	29.9
1060	7	132	2.31	2007	FF	F2	program3	13.33	7.62	0.18	3.58	6.15	24.92	19.51	11.38	95.06	50.58	31.5	27.5	23.9	17	23.1	26.6	30.3	22.8	25	26.7
1060	7	132	2.36	2007	FF	F2	program3	13.33	7.62	0.18	3.58	6.15	24.92	19.51	11.38	95.06	50.58	31.5	27.5	23.9	17	23.1	26.6	30.3	22.8	25	26.7
1060	5	156	2	2005	FF	F2	program1	9.3	8.75	12.93	0.71	3.71	11.76	3.15	22.39	59.6	18.62	30.4	28.2	20.7	16.7	26.4	27.7	32.5	21.9	26.1	28.9
1060	5	156	2.99	2005	FF	F2	program1	9.3	8.75	12.93	0.71	3.71	11.76	3.15	22.39	59.6	18.62	30.4	28.2	20.7	16.7	26.4	27.7	32.5	21.9	26.1	28.9
1060	6	159	2.22	2006	FF	F2	program1	8.3	4.86	4.86	0	3.79	11.2	2.74	9.72	36.2	17.73	34.3	27	24.7	17.8	29.4	31.4	34.1	23.2	28.6	31.6
1060	6	159	2.68	2006	FF	F2	program1	8.3	4.86	4.86	0	3.79	11.2	2.74	9.72	36.2	17.73	34.3	27	24.7	17.8	29.4	31.4	34.1	23.2	28.6	31.6
1060	3	169	2.95	2003	F	F1	program1	9.17	18.95	1.91	6.64	0.53	1.7	15.17	27.5	56.38	17.4	30.6	24.7	18.9	16.5	26.6	31.1	31.9	20	25.2	29.9
1060	4	174	2.63	2004	MM	M2	program1	6.53	10.71	1.51	0.41	20.53	2.96	30.87	12.63	87.41	54.36	28.8	26.6	20.7	17.8	23	27.5	30.7	21.7	25	27.1
1060	4	174	3.36	2004	MM	M2	program1	6.53	10.71	1.51	0.41	20.53	2.96	30.87	12.63	87.41	54.36	28.8	26.6	20.7	17.8	23	27.5	30.7	21.7	25	27.1
1294	3	163	2.22	2003	F	F1	program3	9.17	18.95	1.91	6.64	0.53	1.7	15.17	27.5	56.38	17.4	30.6	24.7	18.9	16.5	26.6	31.1	31.9	20	25.2	29.9
1294	2	204	2.18	2002	MM	M2	program1	16.54	7.69	8.01	4.95	3.92	6.8	13.1	20.65	49.37	23.82	31.1	26	20.9	16.8	26.6	30.1	33.3	21.2	26	30
1294	2	204	1.86	2002	MM	M2	program1	16.54	7.69	8.01	4.95	3.92	6.8	13.1	20.65	49.37	23.82	31.1	26	20.9	16.8	26.6	30.1	33.3	21.2	26	30
1095	4	140	3.04	2004	F	F1	program1	6.53	10.71	1.51	0.41	20.53	2.96	30.87	12.63	87.41	54.36	28.8	26.6	20.7	17.8	23	27.5	30.7	21.7	25	27.1
1095	3	156	2.4	2003	M	M1	program3	9.17	18.95	1.91	6.64	0.53	1.7	15.17	27.5	56.38	17.4	30.6	24.7	18.9	16.5	26.6	31.1	31.9	20	25.2	29.9
1095	2	168	1.95	2002	Mix	FMix	program1	16.54	7.69	8.01	4.95	3.92	6.8	13.1	20.65	49.37	23.82	31.1	26	20.9	16.8	26.6	30.1	33.3	21.2	26	30
1095	2	168	2.4	2002	Mix	MMix	program1	16.54	7.69	8.01	4.95	3.92	6.8	13.1	20.65	49.37	23.82	31.1	26	20.9	16.8	26.6	30.1	33.3	21.2	26	30
1017	3	122	2.4	2003	M	M1	program1	9.17	18.95	1.91	6.64	0.53	1.7	15.17	27.5	56.38	17.4	30.6	24.7	18.9	16.5	26.6	31.1	31.9	20	25.2	29.9
1018	3	122	2	2003	F	F1	program1	9.17	18.95	1.91	6.64	0.53	1.7	15.17	27.5	56.38	17.4	30.6	24.7	18.9	16.5	26.6	31.1	31.9	20	25.2	29.9
1018	4	126	3.18	2004	F	F1	program1	6.53	10.71	1.51	0.41	20.53	2.96	30.87	12.63	87.41	54.36	28.8	26.6	20.7	17.8	23	27.5	30.7	21.7	25	27.1
1018	2	178	2.4	2002	FF	F2	program1	16.54	7.69	8.01	4.95	3.92	6.8	13.1	20.65	49.37	23.82	31.1	26	20.9	16.8	26.6	30.1	33.3	21.2	26	30
1018	2	178	2.04	2002	FF	F2	program1	16.54	7.69	8.01	4.95	3.92	6.8	13.1	20.65	49.37	23.82	31.1	26	20.9	16.8	26.6	30.1	33.3	21.2	26	30
1033	3	125	2.31	2003	M	M1	program3	9.17	18.95	1.91	6.64	0.53	1.7	15.17	27.5	56.38	17.4	30.6	24.7	18.9	16.5	26.6	31.1	31.9	20	25.2	29.9
1434	3	179	1.45	2003	FF	F2	program3	9.17	18.95	1.91	6.64	0.53	1.7	15.17	27.5	56.38	17.4	30.6	24.7	18.9	16.5	26.6	31.1	31.9	20	25.2	29.9
1434	3	179	1.41	2003	FF	F2	program3	9.17	18.95	1.91	6.64	0.53	1.7	15.17	27.5	56.38	17.4	30.6	24.7	18.9	16.5	26.6	31.1	31.9	20	25.2	29.9
1434	2	203	2.77	2002	Mix	FMix	program1	16.54	7.69	8.01	4.95	3.92	6.8	13.1	20.65	49.37	23.82	31.1	26	20.9	16.8	26.6	30.1	33.3	21.2	26	30
1434	2	203	2.95	2002	Mix	MMix	program1	16.54	7.69	8.01	4.95	3.92	6.8	13.1	20.65	49.37	23.82	31.1	26	20.9	16.8	26.6	30.1	33.3	21.2	26	30
1508	2	226	2.72	2002	F	F1	program1	16.54	7.69	8.01	4.95	3.92	6.8	13.1	20.65	49.37	23.82	31.1	26	20.9	16.8	26.6	30.1	33.3	21.2	26	30
1052	2	130	1.95	2002	Mix	FMix	program1	16.54	7.69	8.01	4.95	3.92	6.8	13.1	20.65	49.37	23.82	31.1	26	20.9	16.8	26.6	30.1	33.3	21.2	26	30
1052	2	130	1.86	2002	Mix	MMix	program1	16.54	7.69	8.01	4.95	3.92	6.8	13.1	20.65	49.37	23.82	31.1	26	20.9	16.8	26.6	30.1	33.3	21.2	26	30
1041	4	126	2.99	2005	Mix	FMix	program1	9.3	8.75	12.93	0.71	3.71	11.76	3.15	22.39	59.6	18.62	30.4	28.2	20.7	16.7	26.4	27.7	32.5	21.9	26.1	28.9
1041	4	126	2.63	2005	Mix	MMix	program1	9.3	8.75	12.93	0.71	3.71	11.76	3.15	22.39	59.6	18.62	30.4	28.2	20.7	16.7	26.4	27.7	32.5	21.9	26.1	28.9
1041	3	144	3.45	2004	Mix	FMix	program1	6.53	10.71	1.51	0.41	20.53	2.96	30.87	12.63	87.41	54.36	28.8	26.6	20.7	17.8	23	27.5	30.7	21.7	25	27.1
1041	3	144	3.27	2004	Mix	MMix	program1	6.53	10.71	1.51	0.41	20.53	2.96	30.87	12.63	87.41	54.36	28.8	26.6	20.7	17.8	23	27.5	30.7	21.7	25	27.1
1041	2	154	3.49	2003	MM	M2	program1	9.17	18.95	1.91	6.64	0.53	1.7	15.17	27.5	56.38	17.4	30.6	24.7	18.9	16.5	26.6	31.1	31.9	20	25.2	29.9
1041	2	154	2.72	2003	MM	M2	program1	9.17	18.95	1.91	6.64	0.53	1.7	15.17	27.5	56.38	17.4	30.6	24.7	18.9	16.5	26.6	31.1	31.9	20	25.2	29.9
1034	3	125	2.9	2004	Mix	FMix	program1	6.53	10.71	1.51	0.41	20.53	2.96	30.87	12.63	87.41	54.36	28.8	26.6	20.7	17.8	23	27.5	30.7	21.7	25	27.1
1034	3	125	2.86	2004	Mix	MMix	program1	6.53	10.71	1.51	0.41	20.53	2.96	30.87	12.63	87.41	54.36	28.8	26.6	20.7	17.8	23	27.5	30.7	21.7	25	27.1
1034	4	146	3.04	2005	FF	F2	program1	9.3	8.75	12.93	0.71	3.71	11.76	3.15	22.39	59.6	18.62	30.4	28.2	20.7	16.7	26.4	27.7	32.5	21.9	26.1	28.9
1034	4	146	2.54	2005	FF	F2	program1	9.3	8.75	12.93	0.71	3.71	11.76	3.15	22.39	59.6	18.62	30.4	28.2	20.7	16.7	26.4	27.7	32.5	21.9	26.1	28.9
1034	2	165	2.77	2003	Mix	FMix	program1	9.17	18.95	1.91	6.64	0.53	1.7	15.17	27.5	56.38	17.4	30.6	24.7	18.9	16.5	26.6	31.1	31.9	20	25.2	29.9
1034	2	165	2.18	2003	Mix	MMix	program1	9.17	18.95	1.91	6.64	0.53	1.7	15.17	27.5	56.38	17.4	30.6	24.7	18.9	16.5	26.6	31.1	31.9	20	25.2	29.9
1209	2	156	2.04	2003	Mix	FMix	program3	9.17	18.95	1.91	6.64	0.53	1.7	15.17	27.5	56.38	17.4	30.6	24.7	18.9	16.5	26.6	31.1	31.9	20	25.2	29.9
1209	2	156	1.91	2003	Mix	MMix	program3	9.17	18.95	1.91	6.64	0.53	1.7	15.17	27.5	56.38	17.4	30.6	24.7	18.9	16.5	26.6	31.1	31.9	20	25.2	29.9
1024	3	123	3.49	2004	F	F1	program1	6.53	10.71	1.51	0.41	20.53	2.96	30.87	12.63	87.41	54.36	28.8	26.6	20.7	17.8	23	27.5	30.7	21.7	25	27.1
1024	2	165	3.45	2003	M	M1	program3	9.17	18.95	1.91	6.64	0.53	1.7	15.17	27.5	56.38	17.4	30.6	24.7	18.9	16.5	26.6	31.1	31.9	20	25.2	29.9
1111	5	142	2.04	2006	FF	F2	program1	8.3	4.86	4.86	0	3.79	11.2	2.74	9.72	36.2	17.73	34.3	27	24.7	17.8	29.4	31.4	34.1	23.2	28.6	31.6
1111	5	142	2.45	2006	FF	F2	program1	8.3	4.86	4.86	0	3.79	11.2	2.74	9.72	36.2	17.73	34.3	27	24.7	17.8	29.4	31.4	34.1	23.2	28.6	31.6
1111	7	148	2.27	2008	Mix	FMix	program1	7.02	2.6	2.71	0.92	4.78	4.3	1.27	6.23	24.31	10.35	30.6	28.4	21.6	18.4	26.7	31.3	35	22.8	27.7	31
1111	7	148	2.72	2008	Mix	MMix	program1	7.02	2.6	2.71	0.92	4.78	4.3	1.27	6.23	24.31	10.35	30.6	28.4	21.6	18.4	26.7	31.3	35	22.8	27.7	31
1111	6	150	1.86	2007	Mix	FMix	program3	13.33	7.62	0.18	3.58	6.15	24.92	19.51	11.38	95.06	50.58	31.5	27.5	23.9	17	23.1	26.6	30.3	22.8	25	26.7
1111	6	150	1.86	2007	Mix	MMix	program3	13.33	7.62	0.18	3.58	6.15	24.92	19.51	11.38	95.06	50.58	31.5	27.5	23.9	17	23.1	26.6	30.3	22.8	25	26.7
1111	4	159	2.18	2005	Mix	FMix	program3	9.3	8.75	12.93	0.71	3.71	11.76	3.15	22.39	59.6	18.62	30.4	28.2	20.7	16.7	26.4	27.7	32.5	21.9	26.1	28.9
1111	4	159	1.86	2005	Mix	MMix	program3	9.3	8.75	12.93	0.71	3.71	11.76	3.15	22.39	59.6	18.62	30.4	28.2	20.7	16.7	26.4	27.7	32.5	21.9	26.1	28.9
1111	3	168	2.13	2004	M	M1	program1	6.53	10.71	1.51	0.41	20.53	2.96	30.87	12.63	87.41	54.36	28.8	26.6	20.7	17.8	23	27.5	30.7	21.7	25	27.1
1125	2	144	2.04	2003	MM	M2	program3	9.17	18.95	1.91	6.64	0.53	1.7	15.17	27.5	56.38	17.4	30.6	24.7	18.9	16.5	26.6	31.1	31.9	20	25.2	29.9
1125	2	144	2.27	2003	MM	M2	program3	9.17	18.95	1.91	6.64	0.53	1.7	15.17	27.5	56.38	17.4	30.6	24.7	18.9	16.5	26.6	31.1	31.9	20	25.2	29.9
1125	4	173	2.54	2005	M	M1	program3	9.3	8.75	12.93	0.71	3.71	11.76	3.15	22.39	59.6	18.62	30.4	28.2	20.7	16.7	26.4	27.7	32.5	21.9	26.1	28.9
1061	6	132	3.27	2007	F	F1	program3	13.33	7.62	0.18	3.58	6.15	24.92	19.51	11.38	95.06	50.58	31.5	27.5	23.9	17	23.1	26.6	30.3	22.8	25	26.7
1061	4	134	2.4	2005	MM	M2	program1	9.3	8.75	12.93	0.71	3.71	11.76	3.15	22.39	59.6	18.62	30.4	28.2	20.7	16.7	26.4	27.7	32.5	21.9	26.1	28.9
1061	4	134	3.49	2005	MM	M2	program1	9.3	8.75	12.93	0.71	3.71	11.76	3.15	22.39	59.6	18.62	30.4	28.2	20.7	16.7	26.4	27.7	32.5	21.9	26.1	28.9
1061	3	142	3.49	2004	F	F1	program1	6.53	10.71	1.51	0.41	20.53	2.96	30.87	12.63	87.41	54.36	28.8	26.6	20.7	17.8	23	27.5	30.7	21.7	25	27.1
1061	5	142	3.4	2006	M	M1	program1	8.3	4.86	4.86	0	3.79	11.2	2.74	9.72	36.2	17.73	34.3	27	24.7	17.8	29.4	31.4	34.1	23.2	28.6	31.6
1061	2	153	3.18	2003	M	M1	program1	9.17	18.95	1.91	6.64	0.53	1.7	15.17	27.5	56.38	17.4	30.6	24.7	18.9	16.5	26.6	31.1	31.9	20	25.2	29.9
1269	2	161	2.13	2003	F	F1	program1	9.17	18.95	1.91	6.64	0.53	1.7	15.17	27.5	56.38	17.4	30.6	24.7	18.9	16.5	26.6	31.1	31.9	20	25.2	29.9
1406	2	174	2.54	2003	M	M1	program3	9.17	18.95	1.91	6.64	0.53	1.7	15.17	27.5	56.38	17.4	30.6	24.7	18.9	16.5	26.6	31.1	31.9	20	25.2	29.9
1112	3	142	2.77	2004	M	M1	program1	6.53	10.71	1.51	0.41	20.53	2.96	30.87	12.63	87.41	54.36	28.8	26.6	20.7	17.8	23	27.5	30.7	21.7	25	27.1
[truncated: 291 more rows]
